# Supplementary material for: Spatial and Temporal Patterns of Prion Gene Variation Are Consistent With a Response to Chronic Wasting Disease‐Induced Selection in Wild White‐Tailed Deer
Source: Ecol Evol. 2025 Nov 14;15(11):e72449. doi: 10.1002/ece3.72449 (PMC12617257; doi:10.1002/ece3.72449)
Supplement: Supplementary file 1 — Data S1: ece372449‐sup‐0001‐Supinfo.xlsx. [file ECE3-15-e72449-s001.xlsx]

## Sheet: Sheet1
Species	(Multiple Items)
SubsampleData	(Multiple Items)
Count of ID	Column Labels
Row Labels	100-100	100-110	Grand Total
Negative	499	9	508
Positive	66	1	67
Grand Total	565	10	575

## Sheet: AllData
ID	Species	CWDStatus	Sex	Province	Year	SubsampleData	MerrilPaper	WMU	Lat	Long	286_c	59	60	153	243	169	285	286	324	347	365	378	393	413	417	437	438	451	462	468	475	555	606	676	689	741
100023	White-tail deer	Negative	M	AB	2016	Modelling+subsampling	Negative	234	52.4667	-110.635	0	100-100	130-130	130-130	110-110		100-100	120-120	100-100	130-130		120-120	130-130	120-120	100-100	100-100	130-130	130-130	110-110	130-130	130-130	130-130	130-130	130-130	100-100
100059	White-tail deer	Negative	M	AB	2017	Modelling	Negative	156	51.2742	-112.871	0.5	100-100	130-130	130-130	110-110		100-100	100-120	100-100	130-130		120-120	130-130	120-120	100-100	100-100	130-130	130-130	110-110	130-130	130-130	110-130	130-130	130-130	100-100
100086	White-tail deer	Negative	M	AB	2016	Modelling	Negative	208	52.0011	-113.082	0.5	100-100	130-130	130-130	110-110		100-100	100-120	100-100	130-130		120-120	130-130	100-120	100-100	100-100	130-130	130-130	110-110	130-130	130-130	130-130	130-130	130-130	100-100
100093	White-tail deer	Negative	M	AB	2017	Modelling	Negative	158	51.8127	-113.011	0.5	100-100	130-130	110-130	110-110		100-100	100-120	100-100	130-130		120-120	130-130	100-120	100-100	100-100	130-130	130-130	110-110	130-130	130-130	130-130	130-130	130-130	100-100
100097	White-tail deer	Negative	M	AB	2017	Modelling	Negative	158	51.6648	-112.932	0	100-100	130-130	130-130	110-110		100-100	120-120	100-120	130-130		120-120	130-130	120-120	100-100	100-100	110-130	130-130	110-110	130-130	130-130	130-130	130-130	130-130	100-100
100199	White-tail deer	Negative	M	AB	2016	Modelling	Negative	151	50.8962	-110.818	0	100-100	130-130	130-130	110-110		100-100	120-120	100-100	130-130		120-120	130-130	120-120	100-100	100-120	130-130	130-130	110-110	130-130	130-130	130-130	130-130	130-130	100-100
100200	White-tail deer	Negative	M	AB	2016	Modelling	Negative	151	50.8962	-110.818	0	100-120	130-130	130-130	110-110		100-100	120-120	100-100	130-130		120-120	130-130	120-120	100-120	100-100	130-130	130-130	110-110	110-130	130-130	130-130	110-130	130-130	100-100
100204	White-tail deer	Negative	M	AB	2016	Modelling	Negative	202	52.3518	-111.091	0	100-100	130-130	130-130	110-110		100-100	120-120	100-100	130-130		120-120	110-130	120-120	120-120	100-100	130-130	130-130	110-110	110-130	130-130	130-130	110-130	130-130	100-100
100225	White-tail deer	Negative	M	AB	2016	Modelling	Negative	156	51.0879	-113.417	0.5	100-100	130-130	130-130	110-110		100-100	100-120	100-100	130-130		120-120	130-130	120-120	100-100	100-100	130-130	130-130	110-110	130-130	130-130	110-130	130-130	130-130	100-100
100238	White-tail deer	Negative	M	AB	2016	Modelling	Negative	164	51.5071	-110.925	0.5	100-100	130-130	110-130	110-110		100-100	100-120	100-100	130-130		120-120	130-130	120-120	100-100	100-100	130-130	130-130	110-110	130-130	130-130	130-130	130-130	130-130	100-100
100245	White-tail deer	Negative	M	AB	2016	Modelling+subsampling	Negative	202	52.5979	-111.307	0.5	100-100	130-130	130-130	110-110		100-100	100-120	100-100	130-130		120-120	130-130	120-120	100-100	100-100	130-130	130-130	110-110	130-130	130-130	110-130	130-130	130-130	100-100
100257	White-tail deer	Negative	F	AB	2016	Modelling	Negative	230	52.6134	-112.334	0	100-100	130-130	130-130	110-110		100-100	120-120	100-100	130-130		120-120	130-130	120-120	120-120	100-100	130-130	130-130	110-110	110-130	130-130	130-130	110-130	130-130	100-100
100267	White-tail deer	Negative	M	AB	2016	Modelling	Negative	204	52.3358	-112.218	0	100-100	130-130	130-130	110-110		100-100	120-120	100-100	130-130		120-120	130-130	120-120	100-100	100-100	130-130	130-130	110-110	130-130	130-130	130-130	130-130	130-130	100-100
100276	White-tail deer	Negative	F	AB	2017	Modelling	Negative	102	49.1211	-110.819	0	100-100	130-130	130-130	110-110		100-100	120-120	100-100	130-130		120-120	130-130	120-120	100-100	100-100	130-130	130-130	110-110	130-130	130-130	130-130	130-130	130-130	100-100
100291	White-tail deer	Negative	F	AB	2016	Modelling+subsampling	Negative	160	51.0269	-112.092	0.5	100-100	130-130	130-130	110-110		100-100	100-120	100-100	130-130		120-120	130-130	120-120	100-100	100-100	130-130	130-130	110-110	130-130	130-130	110-130	130-130	130-130	100-100
100342	White-tail deer	Negative	F	AB	2017	Modelling	Negative	130	49.8275	-112.398	0	100-100	130-130	130-130	110-110		100-100	120-120	100-100	130-130		120-120	130-130	120-120	100-100	100-100	130-130	130-130	110-110	130-130	130-130	110-130	130-130	130-130	100-100
100404	White-tail deer	Negative	M	AB	2016	Modelling	Negative	144	50.2409	-111.752	0.5	100-100	130-130	130-130	110-110		100-100	100-120	100-100	130-130		120-120	130-130	120-120	100-100	100-100	130-130	130-130	110-110	130-130	130-130	110-130	130-130	130-130	100-100
100518	White-tail deer	Negative	M	AB	2016	Modelling	Negative	166	52.0884	-112.368	0	100-100	130-130	130-130	110-110		100-100	120-120	100-100	130-130		120-120	130-130	120-120	100-100	100-100	130-130	130-130	110-110	130-130	130-130	130-130	130-130	130-130	100-100
100564	White-tail deer	Negative	M	AB	2016	Modelling	Negative	158	51.5468	-113.21	0	100-100	130-130	130-130	110-110		100-100	120-120	100-100	130-130		120-120	130-130	120-120	100-100	100-100	130-130	130-130	110-110	130-130	130-130	130-130	130-130	130-130	100-100
100573	White-tail deer	Negative	M	AB	2016	Modelling+subsampling	Negative	160	51.5635	-111.907	0.5	100-100	130-130	130-130	100-110		100-100	100-120	100-100	130-130		120-120	130-130	120-120	100-100	100-100	130-130	130-130	110-110	130-130	130-130	110-110	130-130	130-130	100-100
100575	White-tail deer	Negative	M	AB	2016	Modelling	Negative	158	51.4633	-113.199	1	100-100	130-130	130-130	110-110		100-100	100-100	100-100	130-130		120-120	130-130	120-120	100-100	100-120	130-130	130-130	110-110	130-130	130-130	110-130	130-130	130-130	100-100
100584	White-tail deer	Negative	M	AB	2016	Modelling+subsampling	Negative	160	51.1143	-112.569	0	100-100	130-130	130-130	110-110		100-100	120-120	100-100	130-130		120-120	130-130	120-120	100-100	100-100	130-130	130-130	110-110	130-130	130-130	130-130	130-130	130-130	100-100
100586	White-tail deer	Negative	M	AB	2017	Modelling	Negative	166	51.9628	-112.296	0	100-100	130-130	130-130	110-110		100-100	120-120	100-100	120-130		120-120	130-130	100-120	100-100	100-100	130-130	130-130	110-110	130-130	130-130	130-130	130-130	130-130	100-100
100602	White-tail deer	Negative	M	AB	2016	Modelling	Negative	156	51.0415	-112.871	0.5	100-100	130-130	130-130	110-110		100-100	100-120	100-100	130-130		120-120	130-130	120-120	100-100	100-120	130-130	130-130	110-110	130-130	130-130	110-130	130-130	130-130	100-100
100615	White-tail deer	Negative	F	AB	2016	Modelling	Negative	156	50.8671	-113.312	0.5	100-100	130-130	130-130	110-110		100-100	100-120	100-100	130-130		120-120	130-130	100-120	100-100	100-100	130-130	130-130	110-110	130-130	130-130	130-130	130-130	130-130	100-100
100616	White-tail deer	Negative	F	AB	2016	Modelling	Negative	156	51.1724	-112.825	0.5	100-100	110-130	130-130	110-110		100-100	100-120	100-100	130-130		120-120	130-130	120-120	100-100	100-100	130-130	130-130	110-110	130-130	130-130	110-130	130-130	130-130	100-110
100623	White-tail deer	Negative	F	AB	2016	Modelling	Negative	156	50.9107	-113.473	0	100-100	130-130	130-130	110-110		100-100	120-120	100-120	130-130		120-120	130-130	120-120	100-100	100-100	130-130	130-130	110-110	130-130	130-130	130-130	130-130	130-130	100-100
100624	White-tail deer	Negative	M	AB	2016	Modelling	Negative	156	50.9107	-113.473	0	100-100	130-130	130-130	110-110		100-100	120-120	100-100	130-130		120-120	130-130	120-120	100-100	100-100	130-130	130-130	110-110	130-130	130-130	110-130	130-130	130-130	100-100
100628	White-tail deer	Negative	M	AB	2016	Modelling+subsampling	Negative	160	51.6089	-112.003	0	100-100	130-130	130-130	110-110		100-100	120-120	100-100	130-130		120-120	130-130	100-120	100-100	100-100	130-130	130-130	110-110	130-130	130-130	130-130	130-130	130-130	100-100
100635	White-tail deer	Negative	F	AB	2016	Modelling	Negative	138	50.6777	-112.711	0.5	100-100	130-130	130-130	110-110		100-100	100-120	100-100	130-130		120-120	130-130	120-120	100-100	100-100	130-130	130-130	110-110	130-130	130-130	110-130	130-130	130-130	100-100
100649	White-tail deer	Negative	F	AB	2017	Modelling	Negative	156	51.1072	-113.104	0	100-100	130-130	130-130	110-110		100-100	120-120	100-100	130-130		120-120	130-130	120-120	100-100	100-100	130-130	130-130	110-110	130-130	130-130	130-130	130-130	130-130	100-100
100666	White-tail deer	Negative	F	AB	2017	Modelling+subsampling	Negative	202	52.3341	-111.102	0.5	100-100	130-130	130-130	110-110		100-100	100-120	100-100	120-130		120-120	130-130	100-120	100-100	100-100	130-130	130-130	110-110	130-130	130-130	130-130	130-130	130-130	100-100
100670	White-tail deer	Negative	M	AB	2017	Modelling	Negative	164	51.8091	-110.854	0	100-100	130-130	130-130	110-110		100-100	120-120	100-100	130-130		120-120	130-130	120-120	100-100	100-100	110-110	130-130	110-110	130-130	130-130	130-130	130-130	130-130	100-100
100674	White-tail deer	Negative	F	AB	2017	Modelling	Negative	166	51.9628	-112.296	0.5	100-100	110-130	130-130	100-110		100-100	100-120	100-100	130-130		120-120	130-130	120-120	100-100	100-100	130-130	130-130	110-110	130-130	130-130	110-130	130-130	130-130	100-100
100686	White-tail deer	Negative	F	AB	2017	Modelling+subsampling	Negative	160	51.5601	-112.302	0	100-100	130-130	130-130	110-110		100-100	120-120	100-100	130-130		120-120	130-130	100-120	100-100	100-100	130-130	130-130	110-110	130-130	130-130	130-130	130-130	130-130	100-100
100690	White-tail deer	Negative	F	AB	2017	Modelling	Negative	151	50.9183	-111.074	1	100-100	130-130	130-130	100-110		100-100	100-100	100-100	130-130		120-120	130-130	120-120	100-100	100-100	130-130	130-130	110-110	130-130	130-130	110-110	130-130	130-130	100-100
100707	White-tail deer	Negative	M	AB	2016	Modelling+subsampling	Negative	148	50.4369	-110.178	0.5	100-100	130-130	130-130	110-110		100-100	100-120	100-100	120-130		120-120	130-130	120-120	100-100	100-100	130-130	130-130	110-110	130-130	130-130	110-130	130-130	130-130	100-100
100736	White-tail deer	Negative	M	AB	2016	Modelling+subsampling	Negative	148	50.2117	-110.488	0	100-100	130-130	130-130	110-110		100-100	120-120	100-100	130-130		120-120	130-130	120-120	100-100	100-100	130-130	130-130	110-110	130-130	130-130	130-130	130-130	130-130	100-100
100741	White-tail deer	Negative	M	AB	2016	Modelling	Negative	156	50.9542	-113.15	0	100-100	110-130	130-130	110-110		100-100	120-120	100-100	130-130		120-120	130-130	120-120	100-100	100-100	130-130	130-130	110-110	130-130	130-130	130-130	130-130	130-130	100-100
100746	White-tail deer	Negative	M	AB	2016	Modelling	Negative	156	51.2598	-112.685	0	100-100	130-130	130-130	110-110		100-100	120-120	100-100	130-130		120-120	130-130	120-120	100-100	100-100	130-130	130-130	110-110	130-130	130-130	130-130	130-130	130-130	100-100
100757	White-tail deer	Negative	M	AB	2016	Modelling+subsampling	Negative	234	52.6123	-110.179	0.5	100-100	130-130	130-130	110-110		100-100	100-120	100-100	130-130		120-120	130-130	120-120	100-100	100-100	130-130	130-130	110-110	130-130	130-130	110-110	130-130	130-130	100-100
100771	White-tail deer	Negative	M	AB	2016	Modelling	Negative	204	52.2379	-111.852	0	100-100	130-130	130-130	110-110		100-100	120-120	100-100	130-130		120-120	130-130	120-120	100-100	100-100	130-130	130-130	110-110	130-130	130-130	130-130	130-130	130-130	100-100
100794	White-tail deer	Negative	M	AB	2016	Modelling+subsampling	Negative	160	51.3906	-112.331	0	100-100	130-130	130-130	110-110		100-100	120-120	100-100	120-130		120-120	130-130	120-120	100-100	100-100	130-130	130-130	110-110	130-130	130-130	130-130	130-130	130-130	100-100
100797	White-tail deer	Negative	F	AB	2016	Modelling	Negative	102	49.3521	-110.841	0	100-100	130-130	130-130	110-110		100-100	120-120	100-100	130-130		120-120	130-130	100-120	100-120	100-100	130-130	130-130	110-110	110-130	130-130	130-130	110-130	130-130	100-100
101047	White-tail deer	Negative	F	AB	2017	Modelling	Negative	242	53.4199	-112.716	0	100-100	130-130	130-130	110-110		100-100	120-120	100-120	130-130		120-120	130-130	100-120	100-100	100-100	130-130	130-130	110-110	130-130	130-130	130-130	130-130	130-130	100-100
101148	White-tail deer	Negative	M	AB	2017	Modelling	Negative	256	53.6026	-110.11	0	100-100	110-130	130-130	110-110		100-100	120-120	100-100	130-130		120-120	130-130	120-120	100-100	100-100	130-130	130-130	110-110	130-130	130-130	130-130	130-130	100-130	100-100
101149	White-tail deer	Negative	M	AB	2017	Modelling	Negative	236	53.0892	-110.447	0.5	100-100	130-130	130-130	110-110		100-100	100-120	100-100	120-130		120-120	130-130	120-120	100-100	100-100	130-130	130-130	110-110	130-130	130-130	130-130	130-130	130-130	100-100
101164	White-tail deer	Negative	F	AB	2017	Modelling	Negative	256	53.6171	-110.11	0	100-100	130-130	130-130	110-110		100-100	120-120	100-100	130-130		120-120	130-130	120-120	100-100	100-100	130-130	130-130	110-110	130-130	130-130	130-130	130-130	130-130	100-100
101173	White-tail deer	Negative	F	AB	2017	Modelling	Negative	256	53.5457	-110.478	0.5	100-100	130-130	130-130	110-110		100-100	100-120	100-100	130-130		120-120	130-130	120-120	100-100	100-100	130-130	130-130	110-110	130-130	130-130	110-130	130-130	130-130	100-100
101175	White-tail deer	Negative	F	AB	2017	Modelling	Negative	236	53.0892	-110.447	0.5	100-100	130-130	130-130	110-110		100-100	100-120	100-100	120-130		120-120	130-130	120-120	100-100	100-100	130-130	130-130	110-110	130-130	130-130	110-130	130-130	130-130	100-100
101180	White-tail deer	Negative	F	AB	2017	Modelling	Negative	256	53.6373	-110.241	0	100-100	110-130	130-130	110-110		100-100	120-120	100-100	130-130		120-120	130-130	120-120	100-100	100-100	130-130	130-130	110-110	130-130	130-130	130-130	130-130	130-130	100-100
101208	White-tail deer	Negative	M	AB	2016	Modelling	Negative	230	52.5979	-112.338	0	100-100	130-130	130-130	110-110		100-100	120-120	100-100	130-130		120-120	130-130	120-120	100-100	100-100	130-130	130-130	110-110	130-130	130-130	130-130	130-130	130-130	100-100
101210	White-tail deer	Negative	F	AB	2016	Modelling	Negative	203	52.4843	-111.699	0	100-100	130-130	130-130	110-110		100-100	120-120	100-100	130-130		120-120	130-130	120-120	100-100	100-100	130-130	130-130	110-110	130-130	130-130	130-130	130-130	130-130	100-100
101211	White-tail deer	Negative	M	AB	2016	Modelling	Negative	242	53.2396	-112.959	0	100-100	130-130	130-130	110-110		100-100	120-120	100-100	130-130		120-120	130-130	120-120	100-100	100-100	130-130	130-130	110-110	130-130	130-130	130-130	130-130	130-130	100-100
101219	White-tail deer	Negative	M	AB	2016	Modelling	Negative	242	53.2687	-113.032	0.5	100-100	130-130	130-130	100-110		100-100	100-120	100-100	130-130		120-120	130-130	100-120	100-100	100-100	130-130	130-130	110-110	130-130	130-130	130-130	130-130	130-130	100-100
101608	White-tail deer	Negative	M	AB	2016	Modelling	Negative	203	52.7305	-111.679	0	100-100	130-130	130-130	110-110		100-100	120-120	100-120	130-130		120-120	130-130	120-120	100-100	100-100	130-130	130-130	110-110	130-130	130-130	130-130	130-130	130-130	100-100
101624	White-tail deer	Negative	F	AB	2017	Modelling	Negative	203	52.7305	-111.679	0.5	100-100	130-130	130-130	110-110		100-100	100-120	100-100	130-130		120-120	130-130	120-120	100-100	100-100	130-130	130-130	110-110	130-130	130-130	110-130	130-130	130-130	100-100
101630	White-tail deer	Negative	M	AB	2016	Modelling	Negative	203	52.6416	-111.618	0.5	100-100	130-130	130-130	110-110		100-100	100-120	100-100	130-130		120-120	130-130	120-120	100-100	100-100	130-130	130-130	110-110	130-130	130-130	110-130	130-130	130-130	100-100
101668	White-tail deer	Negative	F	AB	2017	Modelling	Negative	200	52.3501	-110.626	0	100-100	130-130	130-130	110-110		100-100	120-120	100-100	130-130		120-120	130-130	120-120	100-100	100-100	130-130	130-130	110-110	130-130	130-130	110-130	130-130	130-130	100-100
101674	White-tail deer	Negative	M	AB	2017	Modelling	Negative	200	52.1793	-110.404	0.5	100-100	130-130	130-130	110-110		100-100	100-120	100-100	130-130		120-120	130-130	100-120	100-100	100-100	110-130	130-130	110-110	130-130	130-130	130-130	130-130	130-130	100-100
101702	White-tail deer	Negative	M	AB	2017	Modelling	Negative	256	53.6026	-110.11	0.5	100-100	130-130	130-130	110-110		100-100	100-120	100-100	130-130		120-120	130-130	120-120	100-100	100-100	130-130	130-130	110-110	130-130	130-130	110-130	130-130	130-130	100-100
101705	White-tail deer	Negative	F	AB	2017	Modelling+subsampling	Negative	234	52.6197	-110.372	0.5	100-100	130-130	130-130	110-110		100-100	100-120	100-100	130-130		120-120	130-130	120-120	100-100	100-100	110-130	130-130	110-110	130-130	130-130	110-130	130-130	130-130	100-100
101711	White-tail deer	Negative	M	AB	2017	Modelling	Negative	500	53.8057	-110.299	0.5	100-100	130-130	130-130	110-110		100-100	100-120	100-100	130-130		120-120	130-130	120-120	100-100	100-100	110-130	130-130	110-110	130-130	130-130	110-130	130-130	130-130	100-100
101724	White-tail deer	Negative	F	AB	2017	Modelling	Negative	256	53.5117	-110.556	0	100-100	130-130	130-130	110-110		100-100	120-120	100-100	120-130		120-120	130-130	120-120	100-100	100-100	130-130	130-130	110-110	130-130	130-130	130-130	130-130	130-130	100-100
101730	White-tail deer	Negative	M	AB	2017	Modelling	Negative	236	53.1972	-110.546	0.5	100-100	130-130	130-130	110-110		100-100	100-120	100-100	130-130		120-120	130-130	120-120	100-100	100-100	130-130	130-130	110-110	130-130	130-130	110-130	130-130	130-130	100-100
101731	White-tail deer	Negative	M	AB	2017	Modelling	Negative	258	54.0485	-111.191	1	100-100	130-130	130-130	110-110		100-100	100-100	100-100	130-130		120-120	130-130	120-120	100-100	100-100	130-130	130-130	110-110	130-130	130-130	110-110	130-130	130-130	100-100
101733	White-tail deer	Negative	M	AB	2017	Modelling	Negative	258	54.0485	-111.191	0	100-100	130-130	110-130	110-110		100-100	120-120	100-100	130-130		120-120	130-130	120-120	100-100	100-100	130-130	130-130	110-110	130-130	130-130	130-130	130-130	130-130	100-100
101741	White-tail deer	Negative	M	AB	2017	Modelling	Negative	258	53.72	-111.11	0.5	100-100	130-130	130-130	110-110		100-100	100-120	100-100	130-130		120-120	130-130	120-120	100-100	100-100	130-130	130-130	110-110	130-130	130-130	110-130	130-130	130-130	100-100
101748	White-tail deer	Negative	M	AB	2017	Modelling	Negative	256	53.5457	-110.478	0.5	100-100	130-130	130-130	110-110		100-100	100-120	100-100	130-130		120-120	130-130	120-120	100-100	100-100	130-130	130-130	110-110	130-130	130-130	110-130	130-130	130-130	100-100
101760	White-tail deer	Negative	M	AB	2017	Modelling	Negative	236	53.051	-110.797	0	100-100	130-130	130-130	110-110		100-100	120-120	100-120	130-130		120-120	130-130	100-120	100-100	100-100	130-130	130-130	110-110	130-130	130-130	130-130	130-130	130-130	100-100
101765	White-tail deer	Negative	M	AB	2017	Modelling	Negative	256	53.4717	-110.061	0.5	100-100	130-130	130-130	110-110		100-100	100-120	100-100	130-130		120-120	130-130	120-120	100-100	100-100	110-130	130-130	110-110	130-130	130-130	110-130	130-130	130-130	100-100
101862	White-tail deer	Negative	M	AB	2017	Modelling	Negative	242	53.4415	-112.702	0	100-100	130-130	130-130	110-110		100-100	120-120	100-100	130-130		120-120	130-130	120-120	100-100	100-100	130-130	130-130	110-110	130-130	130-130	130-130	130-130	130-130	100-100
101876	White-tail deer	Negative	F	AB	2017	Modelling	Negative	240	53.3368	-112.072	0.5	100-100	130-130	130-130	110-110		100-100	100-120	100-100	130-130		120-120	130-130	120-120	100-100	100-100	130-130	130-130	110-110	130-130	130-130	130-130	130-130	130-130	100-100
101879	White-tail deer	Negative	M	AB	2017	Modelling	Negative	242	53.2266	-112.83	0.5	100-100	130-130	130-130	110-110		100-100	100-120	100-100	130-130		120-120	130-130	120-120	100-100	100-100	130-130	130-130	110-110	130-130	130-130	110-130	130-130	130-130	100-100
101882	White-tail deer	Negative	M	AB	2017	Modelling	Negative	200	52.3	-110.64	0	100-100	110-130	130-130	110-110		100-100	120-120	100-120	130-130		120-120	130-130	120-120	100-100	100-100	130-130	130-130	110-110	130-130	130-130	130-130	130-130	130-130	100-100
102003	White-tail deer	Negative	M	AB	2016	Modelling	Negative	256	53.3989	-110.233	0	100-100	130-130	130-130	110-110		100-100	120-120	100-100	130-130		120-120	130-130	120-120	100-100	100-100	130-130	130-130	110-110	130-130	130-130	130-130	130-130	130-130	100-100
102004	White-tail deer	Negative	M	AB	2016	Modelling	Negative	256	53.3989	-110.233	0	100-100	130-130	130-130	110-110		100-100	120-120	100-100	130-130		120-120	130-130	120-120	100-100	100-100	130-130	130-130	110-110	130-130	130-130	130-130	130-130	130-130	100-100
102050	White-tail deer	Negative	M	AB	2016	Modelling	Negative	236	53.2731	-110.019	0	100-100	130-130	130-130	110-110		100-100	120-120	100-100	130-130		120-120	130-130	120-120	100-100	100-100	130-130	130-130	110-110	130-130	130-130	130-130	130-130	130-130	100-100
102076	White-tail deer	Negative	M	AB	2017	Modelling+subsampling	Negative	202	52.1757	-110.939	0	100-100	130-130	130-130	110-110		100-100	120-120	100-120	130-130		120-120	130-130	120-120	100-100	100-100	130-130	130-130	110-110	130-130	130-130	130-130	130-130	130-130	100-100
102201	White-tail deer	Negative	F	AB	2017	Modelling+subsampling	Negative	234	52.6197	-110.372	0.5	100-100	130-130	130-130	110-110		100-100	100-120	100-100	130-130		120-120	130-130	120-120	100-100	100-100	130-130	130-130	110-110	130-130	130-130	110-110	130-130	130-130	100-100
102202	White-tail deer	Negative	F	AB	2017	Modelling+subsampling	Negative	234	52.6197	-110.372	0.5	100-100	130-130	130-130	110-110		100-100	100-120	100-100	130-130		120-120	130-130	120-120	100-100	100-100	130-130	130-130	110-110	130-130	130-130	130-130	130-130	130-130	100-100
102207	White-tail deer	Negative	F	AB	2017	Modelling+subsampling	Negative	234	52.6904	-110.535	0.5	100-100	130-130	130-130	110-110		100-100	100-120	100-100	120-130		120-120	130-130	120-120	100-100	100-100	130-130	130-130	110-110	130-130	130-130	110-130	130-130	130-130	100-100
102215	White-tail deer	Negative	F	AB	2017	Modelling+subsampling	Negative	234	52.7596	-110.324	0	100-100	130-130	130-130	110-110		100-100	120-120	100-100	130-130		120-120	130-130	120-120	100-100	100-100	130-130	130-130	110-110	130-130	130-130	130-130	130-130	130-130	100-100
102216	White-tail deer	Negative	F	AB	2017	Modelling+subsampling	Negative	234	52.6561	-110.55	0	100-100	130-130	130-130	110-110		100-100	120-120	100-100	130-130		120-120	130-130	120-120	100-100	100-100	110-130	130-130	110-110	130-130	130-130	110-130	130-130	130-130	100-100
102224	White-tail deer	Negative	M	AB	2017	Modelling+subsampling	Negative	234	52.4522	-110.539	0	100-100	130-130	130-130	110-110		100-100	120-120	100-100	130-130		120-120	130-130	120-120	100-100	100-100	130-130	130-130	110-110	130-130	130-130	130-130	130-130	130-130	100-100
102279	White-tail deer	Negative	M	AB	2016	Modelling	Negative	236	52.847	-110.857	0	100-100	110-130	130-130	110-110		100-100	120-120	100-100	130-130		120-120	130-130	100-120	100-100	100-100	130-130	130-130	110-110	130-130	130-130	130-130	130-130	130-130	100-100
102313	White-tail deer	Negative	M	AB	2017	Modelling	Negative	206	52.4947	-112.814	0.5	100-100	130-130	130-130	110-110		100-100	100-120	100-100	130-130		120-120	130-130	120-120	100-100	100-100	110-130	130-130	110-110	130-130	130-130	110-130	130-130	130-130	100-100
102315	White-tail deer	Negative	M	AB	2017	Modelling	Negative	236	52.7888	-110.76	0.5	100-100	130-130	110-130	110-110		100-100	100-120	100-100	130-130		120-120	130-130	120-120	100-100	100-100	130-130	130-130	110-110	130-130	130-130	110-130	130-130	130-130	100-100
102325	White-tail deer	Negative	F	AB	2017	Modelling	Negative	203	52.3884	-111.563	0.5	100-100	130-130	130-130	110-110		100-100	100-120	100-100	130-130		120-120	130-130	120-120	100-100	100-100	130-130	130-130	110-110	130-130	130-130	110-110	130-130	130-130	100-100
102532	White-tail deer	Negative	M	AB	2017	Modelling	Negative	164	51.9723	-111.035	0.5	100-100	130-130	130-130	110-110		100-100	100-120	100-100	130-130		120-120	130-130	120-120	100-100	100-100	130-130	130-130	110-110	130-130	130-130	110-130	130-130	130-130	100-100
102534	White-tail deer	Negative	F	AB	2017	Modelling	Negative	163	51.6716	-110.415	0.5	100-100	130-130	130-130	110-110		100-100	100-120	100-100	130-130		120-120	130-130	120-120	100-100	100-100	130-130	130-130	110-110	130-130	130-130	130-130	130-130	130-130	100-100
102539	White-tail deer	Negative	F	AB	2017	Modelling+subsampling	Negative	202	52.3341	-111.102	0.5	100-100	130-130	130-130	110-110		100-100	100-120	100-100	130-130		120-120	130-130	120-120	100-100	100-100	130-130	130-130	110-110	130-130	130-130	110-110	130-130	130-130	100-100
102541	White-tail deer	Negative	F	AB	2017	Modelling	Negative	200	52.032	-110.677	0	100-100	130-130	130-130	110-110		100-100	120-120	100-100	130-130		120-120	130-130	120-120	100-100	100-100	110-130	130-130	110-110	130-130	130-130	110-130	130-130	130-130	100-100
102542	White-tail deer	Negative	F	AB	2017	Modelling	Negative	200	52.32	-110.677	0.5	100-100	130-130	130-130	110-110		100-100	100-120	100-100	130-130		120-120	130-130	100-120	100-100	100-100	130-130	130-130	110-110	130-130	130-130	130-130	130-130	130-130	100-100
102551	White-tail deer	Negative	M	AB	2017	Modelling	Negative	164	51.9	-110.8	0	100-100	110-130	130-130	110-110		100-100	120-120	100-100	130-130		120-120	130-130	120-120	100-100	100-100	130-130	130-130	110-110	130-130	130-130	130-130	130-130	100-130	100-100
102559	White-tail deer	Negative	M	AB	2017	Modelling	Negative	163	51.6716	-110.415	0.5	100-100	130-130	130-130	110-110		100-100	100-120	100-100	130-130		120-120	130-130	100-120	100-100	100-100	110-130	130-130	110-110	130-130	130-130	130-130	130-130	130-130	100-100
102666	White-tail deer	Negative	M	AB	2016	Modelling	Negative	164	52.0593	-111.654	0	100-100	130-130	130-130	110-110		100-100	120-120	100-100	130-130		120-120	130-130	120-120	100-100	100-100	130-130	130-130	110-110	130-130	130-130	130-130	130-130	130-130	100-100
102685	White-tail deer	Negative	F	AB	2017	Modelling	Negative	200	52.03	-110.582	1	100-100	130-130	130-130	100-100		100-100	100-100	100-100	130-130		120-120	130-130	120-120	100-100	100-100	130-130	130-130	110-110	130-130	130-130	110-110	130-130	130-130	100-100
103020	White-tail deer	Negative	M	AB	2016	Modelling	Negative	166	51.7617	-111.913	0.5	100-100	130-130	130-130	110-110		100-100	100-120	100-120	130-130		120-120	130-130	120-120	100-100	100-100	130-130	130-130	110-110	130-130	130-130	130-130	130-130	130-130	100-100
103727	White-tail deer	Negative	M	AB	2016	Modelling+subsampling	Negative	152	50.9797	-112.012	0.5	100-100	130-130	130-130	110-110		100-100	100-120	100-100	130-130		120-120	130-130	120-120	100-100	100-120	130-130	130-130	110-110	130-130	130-130	110-130	130-130	130-130	100-100
103741	White-tail deer	Negative	M	AB	2016	Modelling	Negative	232	52.9699	-111.727	0	100-100	130-130	130-130	110-110		100-100	120-120	100-100	130-130		120-120	130-130	120-120	100-100	100-100	130-130	130-130	110-110	130-130	130-130	130-130	130-130	130-130	100-100
103784	White-tail deer	Negative	M	AB	2016	Modelling	Negative	116	49.7095	-110.729	0.5	100-100	110-130	130-130	110-110		100-100	100-120	100-100	130-130		120-120	130-130	120-120	100-100	100-100	130-130	130-130	110-110	130-130	130-130	130-130	130-130	130-130	100-100
103791	White-tail deer	Negative	F	AB	2016	Modelling	Negative	156	51.1756	-113.098	0	100-100	130-130	130-130	110-110		100-100	120-120	100-100	130-130		120-120	110-130	100-120	100-120	100-100	130-130	130-130	110-110	110-130	130-130	130-130	110-130	130-130	100-100
103830	White-tail deer	Negative	M	AB	2016	Modelling	Negative	151	50.9502	-110.671	0.5	100-100	130-130	110-130	110-110		100-100	100-120	100-100	130-130		120-120	130-130	120-120	100-100	100-100	130-130	130-130	110-110	130-130	130-130	110-130	130-130	130-130	100-100
103890	White-tail deer	Negative	M	AB	2016	Modelling	Negative	151	50.9531	-110.445	0.5	100-100	130-130	130-130	110-110		100-100	100-120	100-100	130-130		120-120	130-130	100-120	100-100	100-100	130-130	130-130	110-110	130-130	130-130	110-130	130-130	130-130	100-100
104102	White-tail deer	Negative	F	AB	2017	Modelling	Negative	151	50.9093	-111.118	0.5	100-100	130-130	130-130	110-110		100-100	100-120	100-100	130-130		120-120	130-130	120-120	100-100	100-100	130-130	130-130	110-110	130-130	130-130	110-130	130-130	130-130	100-100
104123	White-tail deer	Negative	M	AB	2017	Modelling	Negative	150	50.7129	-110.402	0	100-100	130-130	130-130	110-110		100-100	120-120	100-100	130-130		120-120	130-130	120-120	100-100	100-100	130-130	130-130	110-110	130-130	130-130	110-130	130-130	130-130	100-100
104124	White-tail deer	Negative	M	AB	2017	Modelling	Negative	151	50.8378	-110.634	0	100-100	130-130	130-130	110-110		100-100	120-120	100-100	130-130		120-120	130-130	120-120	100-100	100-100	130-130	130-130	110-110	130-130	130-130	130-130	130-130	130-130	100-100
104126	White-tail deer	Negative	F	AB	2017	Modelling	Negative	151	50.85	-110.667	0	100-100	130-130	130-130	110-110		100-100	120-120	100-100	130-130		120-120	130-130	100-120	100-100	100-100	130-130	130-130	110-110	130-130	130-130	110-130	130-130	130-130	100-100
104133	White-tail deer	Negative	M	AB	2017	Modelling	Negative	151	50.8508	-110.673	0	100-100	130-130	130-130	110-110		100-100	120-120	100-100	130-130		120-120	130-130	120-120	100-100	100-100	130-130	130-130	110-110	130-130	130-130	110-130	130-130	130-130	100-100
104141	White-tail deer	Negative	F	AB	2017	Modelling	Negative	151	50.9925	-110.593	0.5	100-100	130-130	130-130	100-110		100-100	100-120	100-100	120-130		120-120	130-130	100-120	100-100	100-100	130-130	130-130	110-110	130-130	130-130	130-130	130-130	130-130	100-100
104145	White-tail deer	Negative	F	AB	2017	Modelling	Negative	151	50.8131	-110.698	0.5	100-100	130-130	130-130	110-110		100-100	100-120	100-100	130-130		120-120	130-130	120-120	100-100	100-100	130-130	130-130	110-110	130-130	130-130	110-110	130-130	130-130	100-100
104156	White-tail deer	Negative	F	AB	2017	Modelling	Negative	116	49.84	-110.877	0.5	100-100	130-130	130-130	110-110		100-100	100-120	100-100	130-130		120-120	130-130	120-120	100-100	100-100	130-130	130-130	110-110	130-130	130-130	110-130	130-130	130-130	100-100
104158	White-tail deer	Negative	M	AB	2017	Modelling	Negative	116	49.4803	-110.781	0	100-100	130-130	130-130	110-110		100-100	120-120	100-100	130-130		120-120	130-130	100-120	100-100	100-100	130-130	130-130	110-110	130-130	130-130	130-130	130-130	130-130	100-100
104177	White-tail deer	Negative	F	AB	2017	Modelling	Negative	124	49.9349	-111.079	0	100-100	130-130	130-130	110-110		100-100	120-120	100-100	130-130		120-120	130-130	120-120	100-100	100-100	130-130	130-130	110-110	130-130	130-130	110-130	130-130	130-130	100-100
104178	White-tail deer	Negative	M	AB	2017	Modelling	Negative	124	50.0093	-111.131	0.5	100-100	130-130	130-130	100-110		100-100	100-120	100-120	130-130		120-120	130-130	120-120	100-100	100-100	130-130	130-130	110-110	130-130	130-130	110-130	130-130	130-130	100-100
104179	White-tail deer	Negative	F	AB	2017	Modelling	Negative	124	49.8825	-111.003	0.5	100-100	130-130	130-130	100-110		100-100	100-120	100-100	120-130		120-120	130-130	120-120	100-100	100-100	130-130	130-130	110-110	130-130	130-130	110-130	130-130	130-130	100-100
104432	White-tail deer	Negative	F	AB	2017	Modelling	Negative	124	50.0157	-111.036	0	100-100	130-130	130-130	110-110		100-100	120-120	100-100	130-130		120-120	130-130	100-120	100-120	100-100	130-130	130-130	110-110	110-130	130-130	130-130	110-130	130-130	100-100
104451	White-tail deer	Negative	M	AB	2017	Modelling	Negative	112	49.6598	-111.804	0	100-100	110-130	130-130	110-110		100-100	120-120	100-100	130-130		120-120	130-130	120-120	100-100	100-100	130-130	130-130	110-110	130-130	130-130	110-130	130-130	130-130	100-110
104453	White-tail deer	Negative	M	AB	2017	Modelling	Negative	118	49.5	-110.5	0	100-100	130-130	130-130	110-110		100-100	120-120	100-100	130-130		120-120	130-130	100-120	100-100	100-100	110-130	130-130	110-110	130-130	130-130	130-130	130-130	130-130	100-100
104455	White-tail deer	Negative	F	AB	2017	Modelling	Negative	118	49.5	-110.5	0	100-100	130-130	130-130	110-110		100-100	120-120	100-100	130-130		120-120	130-130	100-120	100-100	100-100	130-130	130-130	110-110	130-130	130-130	130-130	130-130	130-130	100-100
104457	White-tail deer	Negative	M	AB	2017	Modelling	Negative	150	50.6	-110.3	0.5	100-100	130-130	130-130	110-110		100-100	100-120	100-100	130-130		120-120	130-130	120-120	100-100	100-100	130-130	130-130	110-110	130-130	130-130	110-130	130-130	130-130	100-100
104462	White-tail deer	Negative	M	AB	2017	Modelling	Negative	151	50.9925	-110.593	0	100-100	130-130	130-130	110-110		100-100	120-120	100-100	130-130		120-120	130-130	120-120	100-100	100-100	130-130	130-130	110-110	130-130	130-130	130-130	130-130	130-130	100-100
104463	White-tail deer	Negative	F	AB	2017	Modelling	Negative	151	50.9925	-110.593	0.5	100-100	130-130	130-130	110-110		100-100	100-120	100-100	130-130		120-120	130-130	100-120	100-100	100-100	130-130	130-130	110-110	130-130	130-130	130-130	130-130	130-130	100-100
104464	White-tail deer	Negative	F	AB	2017	Modelling	Negative	142	50.3278	-111.881	0.5	100-100	130-130	130-130	100-110		100-100	100-120	100-100	130-130		120-120	130-130	120-120	100-100	100-100	130-130	130-130	110-110	130-130	130-130	110-130	130-130	130-130	100-100
104870	White-tail deer	Negative	F	AB	2017	Modelling+subsampling	Negative	119	49.7802	-110.192	0.5	100-100	130-130	130-130	110-110		100-100	100-120	100-100	130-130		120-120	130-130	120-120	100-100	100-100	130-130	130-130	110-110	130-130	130-130	110-130	130-130	130-130	100-100
104871	White-tail deer	Negative	M	AB	2017	Modelling+subsampling	Negative	148	50.0276	-110.072	0.5	100-100	130-130	130-130	110-110		100-100	100-120	100-100	130-130		120-120	130-130	120-120	100-100	100-100	130-130	130-130	110-110	130-130	130-130	110-130	130-130	130-130	100-100
104877	White-tail deer	Negative	M	AB	2017	Modelling	Negative	124	49.99	-110.81	0.5	100-100	130-130	130-130	110-110		100-100	100-120	100-100	130-130		120-120	130-130	100-120	100-100	100-100	130-130	130-130	110-110	130-130	130-130	130-130	130-130	130-130	100-100
104892	White-tail deer	Negative	F	AB	2017	Modelling	Negative	118	49.5564	-110.44	0	100-100	110-130	130-130	110-110		100-100	120-120	100-100	130-130		120-120	130-130	120-120	100-100	100-100	130-130	130-130	110-110	130-130	130-130	130-130	130-130	100-130	100-100
104894	White-tail deer	Negative	F	AB	2017	Modelling	Negative	150	50.7129	-110.402	0	100-100	130-130	130-130	110-110		100-100	120-120	100-100	130-130		120-120	130-130	120-120	100-100	100-100	110-130	130-130	110-110	130-130	130-130	130-130	130-130	130-130	100-100
106401	White-tail deer	Negative	M	AB	2017	Modelling	Negative	116	49.7314	-110.868	0.5	100-100	110-130	130-130	110-110		100-100	100-120	100-100	130-130		120-120	130-130	120-120	100-100	100-100	130-130	130-130	110-110	130-130	130-130	110-130	130-130	100-130	100-100
106403	White-tail deer	Negative	F	AB	2017	Modelling	Negative	116	49.7005	-110.816	0.5	100-100	130-130	130-130	110-110		100-100	100-120	100-100	130-130		120-120	130-130	120-120	100-100	100-100	130-130	130-130	110-110	130-130	130-130	110-130	130-130	130-130	100-100
106415	White-tail deer	Negative	F	AB	2017	Modelling	Negative	118	49.5897	-110.369	0.5	100-100	130-130	130-130	100-110		100-100	100-120	100-100	120-130		120-120	130-130	120-120	100-100	100-100	130-130	130-130	110-110	130-130	130-130	110-130	130-130	130-130	100-100
106448	White-tail deer	Negative	M	AB	2017	Modelling+subsampling	Negative	148	50.2475	-110.522	0.5	100-100	130-130	130-130	100-110		100-100	100-120	100-100	130-130		120-120	130-130	120-120	100-100	100-100	110-130	130-130	110-110	130-130	130-130	110-130	130-130	130-130	100-100
106449	White-tail deer	Negative	F	AB	2017	Modelling+subsampling	Negative	148	50.1619	-110.049	0.5	100-100	130-130	110-130	110-110		100-100	100-120	100-100	130-130		100-120	130-130	120-120	100-100	100-100	130-130	130-130	110-110	130-130	130-130	130-130	130-130	130-130	100-100
106453	White-tail deer	Negative	F	AB	2017	Modelling	Negative	118	49.5567	-110.481	0	100-100	130-130	130-130	110-110		100-100	120-120	100-100	130-130		120-120	130-130	100-120	100-100	100-100	130-130	130-130	110-110	130-130	130-130	130-130	130-130	130-130	100-100
106461	White-tail deer	Negative	M	AB	2017	Modelling	Negative	124	50.0093	-111.131	0.5	100-100	130-130	130-130	110-110		100-100	100-120	100-100	120-130		120-120	130-130	120-120	100-100	100-100	130-130	130-130	110-110	130-130	130-130	110-130	130-130	130-130	100-100
106725	White-tail deer	Negative	M	AB	2017	Modelling+subsampling	Negative	148	50.2756	-110.5	0	100-100	130-130	130-130	110-110		100-100	120-120	120-120	130-130		120-120	130-130	120-120	100-100	100-100	130-130	130-130	110-110	130-130	130-130	130-130	130-130	130-130	100-100
106738	White-tail deer	Negative	F	AB	2017	Modelling	Negative	116	49.7527	-111.036	0.5	100-100	130-130	130-130	110-110		100-100	100-120	100-100	130-130		120-120	130-130	120-120	100-100	100-100	130-130	130-130	110-110	130-130	130-130	110-130	130-130	130-130	100-100
106800	White-tail deer	Negative	M	AB	2017	Modelling	Negative	118	49.6102	-110.413	1	100-100	130-130	130-130	110-110		100-100	100-100	100-100	130-130		120-120	130-130	120-120	100-100	100-100	130-130	130-130	110-110	130-130	130-130	110-110	130-130	130-130	100-100
106811	White-tail deer	Negative	F	AB	2017	Modelling	Negative	118	49.5764	-110.575	0.5	100-100	130-130	130-130	110-110		100-100	100-120	100-100	130-130		120-120	130-130	120-120	100-100	100-100	130-130	130-130	110-110	130-130	130-130	110-130	130-130	130-130	100-100
106834	White-tail deer	Negative	M	AB	2017	Modelling+subsampling	Negative	148	50.1682	-110.602	0	100-100	130-130	130-130	110-110		100-100	120-120	100-100	130-130		120-120	130-130	100-120	100-100	100-100	130-130	130-130	110-110	130-130	130-130	130-130	130-130	130-130	100-100
106865	White-tail deer	Negative	F	AB	2017	Modelling+subsampling	Negative	119	49.8678	-110.169	0.5	100-100	130-130	130-130	100-110		100-100	100-120	100-100	130-130		120-120	130-130	120-120	100-100	100-100	110-130	130-130	110-110	130-130	130-130	110-130	130-130	130-130	100-100
106876	White-tail deer	Negative	F	AB	2017	Modelling+subsampling	Negative	148	50.4801	-110.192	0	100-100	130-130	130-130	110-110		100-100	120-120	100-100	130-130		120-120	130-130	120-120	100-100	100-100	130-130	130-130	110-110	130-130	130-130	130-130	130-130	130-130	100-100
106884	White-tail deer	Negative	M	AB	2017	Modelling	Negative	118	49.44	-110.279	0	100-100	130-130	130-130	110-110		100-100	120-120	100-100	120-130		120-120	130-130	120-120	100-100	100-100	130-130	130-130	110-110	130-130	130-130	130-130	130-130	130-130	100-100
106890	White-tail deer	Negative	F	AB	2017	Modelling	Negative	112	49.6598	-111.804	0.5	100-100	130-130	130-130	110-110		100-100	100-120	100-100	130-130		120-120	130-130	120-120	100-100	100-100	130-130	130-130	110-110	130-130	130-130	110-130	130-130	130-130	100-100
106891	White-tail deer	Negative	M	AB	2017	Modelling	Negative	112	49.6598	-111.804	0.5	100-100	130-130	130-130	110-110		100-100	100-120	100-100	130-130		120-120	130-130	120-120	100-100	100-100	130-130	130-130	110-110	130-130	130-130	110-130	130-130	130-130	100-100
106922	White-tail deer	Negative	M	AB	2017	Modelling	Negative	151	50.8291	-110.675	0	100-100	130-130	130-130	110-110		100-100	120-120	100-100	120-130		120-120	130-130	120-120	100-100	100-100	130-130	130-130	110-110	130-130	130-130	110-130	130-130	130-130	100-100
106932	White-tail deer	Negative	M	AB	2017	Modelling	Negative	102	49.3521	-110.863	0	100-100	130-130	130-130	110-110		100-100	120-120	100-100	130-130		120-120	130-130	120-120	100-100	100-100	130-130	130-130	110-110	130-130	130-130	130-130	130-130	130-130	100-100
106939	White-tail deer	Negative	M	AB	2017	Modelling	Negative	116	49.7005	-110.816	0.5	100-100	130-130	110-130	110-110		100-100	100-120	100-100	130-130		120-120	130-130	120-120	100-100	100-100	130-130	130-130	110-110	130-130	130-130	110-130	130-130	130-130	100-100
106944	White-tail deer	Negative	M	AB	2017	Modelling	Negative	150	50.5148	-110.254	0.5	100-100	130-130	130-130	110-110		100-100	100-120	100-100	120-130		120-120	130-130	120-120	100-100	100-100	130-130	130-130	110-110	130-130	130-130	110-130	130-130	130-130	100-100
106947	White-tail deer	Negative	F	AB	2017	Modelling	Negative	150	50.5146	-110.212	0	100-100	130-130	130-130	110-110		100-100	120-120	100-100	130-130		120-120	130-130	100-120	100-100	100-100	130-130	130-130	110-110	130-130	130-130	130-130	130-130	130-130	100-100
106948	White-tail deer	Negative	M	AB	2017	Modelling	Negative	150	50.5417	-110.195	0.5	100-100	110-130	130-130	110-110		100-100	100-120	100-100	130-130		120-120	130-130	120-120	100-100	100-100	130-130	130-130	110-110	130-130	130-130	110-130	130-130	100-130	100-100
106971	White-tail deer	Negative	F	AB	2017	Modelling+subsampling	Negative	148	50.1996	-110.374	0	100-100	130-130	130-130	110-110		100-100	120-120	100-100	130-130		120-120	130-130	120-120	100-100	100-100	110-130	130-130	110-110	130-130	130-130	130-130	130-130	130-130	100-100
106978	White-tail deer	Negative	F	AB	2017	Modelling+subsampling	Negative	148	50.1206	-110.661	0	100-100	130-130	130-130	110-110		100-100	120-120	100-120	120-130		120-120	130-130	100-120	100-100	100-100	130-130	130-130	110-110	130-130	130-130	130-130	130-130	130-130	100-100
106980	White-tail deer	Negative	M	AB	2017	Modelling	Negative	116	49.7005	-110.816	0	100-100	130-130	130-130	110-110		100-100	120-120	100-100	130-130		120-120	130-130	120-120	100-100	100-100	130-130	130-130	110-110	130-130	130-130	130-130	130-130	130-130	100-100
106983	White-tail deer	Negative	F	AB	2017	Modelling	Negative	116	49.8047	-110.838	0	100-100	130-130	130-130	110-110		100-100	120-120	100-100	130-130		120-120	130-130	120-120	100-100	100-100	110-130	130-130	110-110	130-130	130-130	130-130	130-130	130-130	100-100
106996	White-tail deer	Negative	F	AB	2017	Modelling+subsampling	Negative	119	49.8187	-110.485	0	100-100	130-130	130-130	110-110		100-100	120-120	100-100	120-130		120-120	130-130	120-120	100-100	100-100	130-130	130-130	110-110	130-130	130-130	130-130	130-130	130-130	100-100
106999	White-tail deer	Negative	M	AB	2017	Modelling	Negative	116	49.7314	-110.868	0	100-100	130-130	130-130	110-110		100-100	120-120	100-100	130-130		120-120	130-130	120-120	100-100	100-100	130-130	130-130	110-110	130-130	130-130	130-130	130-130	130-130	100-100
110007	White-tail deer	Negative	F	AB	2017	Modelling	Negative	500	53.9721	-110.376	0.5	100-100	130-130	110-130	110-110		100-100	100-120	100-100	130-130		100-120	130-130	120-120	100-100	100-100	130-130	130-130	110-110	130-130	130-130	130-130	130-130	130-130	100-100
110028	White-tail deer	Negative	M	AB	2017	Modelling	Negative	500	53.9721	-110.376	0	100-100	130-130	130-130	110-110		100-100	120-120	100-100	120-130		120-120	130-130	120-120	100-100	100-100	130-130	130-130	110-110	130-130	130-130	130-130	130-130	130-130	100-100
110068	White-tail deer	Negative	F	AB	2017	Modelling	Negative	258	53.9092	-111.248	0	100-100	130-130	130-130	110-110		100-100	120-120	100-100	130-130		120-120	130-130	120-120	100-100	100-120	130-130	130-130	110-110	130-130	130-130	130-130	130-130	130-130	100-100
110076	White-tail deer	Negative	M	AB	2017	Modelling	Negative	254	53.5089	-111.316	0	100-100	130-130	110-130	110-110		100-100	120-120	100-100	130-130		120-120	130-130	120-120	100-100	100-120	130-130	130-130	110-110	130-130	130-130	130-130	130-130	130-130	100-100
110085	White-tail deer	Negative	M	AB	2017	Modelling	Negative	258	53.9092	-111.248	0	100-100	130-130	110-130	110-110		100-100	120-120	100-100	130-130		120-120	130-130	100-120	100-100	100-100	130-130	130-130	110-110	130-130	130-130	130-130	130-130	130-130	100-100
110108	White-tail deer	Negative	F	AB	2017	Modelling+subsampling	Negative	234	52.7039	-110.295	0	100-100	110-130	130-130	110-110		100-100	120-120	100-100	130-130		120-120	130-130	120-120	100-100	100-100	130-130	130-130	110-110	130-130	130-130	130-130	130-130	100-130	100-100
110112	White-tail deer	Negative	F	AB	2017	Modelling+subsampling	Negative	234	52.7305	-110.736	0.5	100-100	130-130	130-130	100-110		100-100	100-120	100-100	130-130		120-120	130-130	120-120	100-100	100-100	110-130	130-130	110-110	130-130	130-130	110-130	130-130	130-130	100-100
110121	White-tail deer	Negative	M	AB	2017	Modelling	Negative	232	52.8582	-111.29	0.5	100-100	130-130	130-130	110-110		100-100	100-120	100-100	120-130		120-120	130-130	120-120	100-100	100-100	130-130	130-130	110-110	130-130	130-130	130-130	130-130	130-130	100-100
110139	White-tail deer	Negative	M	AB	2017	Modelling	Negative	230	52.8374	-112.122	0.5	100-100	130-130	130-130	100-110		100-100	100-120	100-100	130-130		120-120	130-130	100-120	100-100	100-100	130-130	130-130	110-110	130-130	130-130	130-130	130-130	130-130	100-100
110140	White-tail deer	Negative	F	AB	2017	Modelling	Negative	230	52.8374	-112.122	0	100-100	130-130	130-130	110-110		100-100	120-120	100-100	130-130		120-120	130-130	120-120	100-100	100-100	130-130	130-130	110-110	130-130	130-130	110-130	130-130	130-130	100-100
110143	White-tail deer	Negative	M	AB	2017	Modelling	Negative	230	52.9871	-111.913	0	100-100	130-130	130-130	110-110		100-100	120-120	100-100	130-130		120-120	130-130	120-120	100-100	100-100	130-130	130-130	110-110	130-130	130-130	130-130	130-130	130-130	100-100
110257	White-tail deer	Negative	F	AB	2017	Modelling	Negative	232	52.7865	-111.31	0.5	100-100	130-130	130-130	110-110		100-100	100-120	100-100	130-130		120-120	130-130	120-120	100-100	100-100	130-130	130-130	110-110	130-130	130-130	130-130	130-130	130-130	100-100
110258	White-tail deer	Negative	M	AB	2017	Modelling	Negative	232	53.003	-111.82	0	100-100	130-130	130-130	110-110		100-100	120-120	100-100	130-130		120-120	130-130	120-120	100-100	100-100	130-130	130-130	110-110	130-130	130-130	130-130	130-130	130-130	100-100
110272	White-tail deer	Negative	M	AB	2017	Modelling	Negative	242	53.4199	-112.716	0.5	100-100	130-130	130-130	100-110		100-100	100-120	100-100	130-130		120-120	130-130	120-120	100-100	100-100	130-130	130-130	110-110	130-130	130-130	130-130	130-130	130-130	100-100
110281	White-tail deer	Negative	M	AB	2017	Modelling	Negative	228	52.9906	-112.604	0	100-100	110-130	130-130	110-110		100-100	120-120	100-100	130-130		120-120	130-130	120-120	100-100	100-100	130-130	130-130	110-110	130-130	130-130	110-130	130-130	130-130	100-100
110284	White-tail deer	Negative	M	AB	2017	Modelling	Negative	244	53.1044	-113.101	0.5	100-100	130-130	130-130	110-110		100-100	100-120	100-100	130-130		120-120	130-130	120-120	100-100	100-100	130-130	130-130	110-110	130-130	130-130	110-130	130-130	130-130	100-100
110285	White-tail deer	Negative	M	AB	2017	Modelling	Negative	244	53.1044	-113.101	0	100-100	130-130	130-130	110-110		100-100	120-120	100-100	130-130		120-120	130-130	120-120	100-100	100-100	130-130	130-130	110-110	130-130	130-130	130-130	130-130	130-130	100-100
110288	White-tail deer	Negative	M	AB	2017	Modelling	Negative	203	52.6719	-111.558	0.5	100-100	130-130	130-130	110-110		100-100	100-120	100-120	130-130		120-120	130-130	120-120	100-100	100-100	130-130	130-130	110-110	130-130	130-130	110-130	130-130	130-130	100-100
110404	White-tail deer	Negative	M	AB	2017	Modelling	Negative	203	52.3884	-111.563	0.5	100-100	130-130	130-130	110-110		100-100	100-120	100-100	130-130		120-120	130-130	120-120	100-100	100-100	130-130	130-130	110-110	130-130	130-130	110-130	130-130	130-130	100-100
110560	White-tail deer	Negative	M	AB	2017	Modelling	Negative	258	53.9092	-111.248	1	100-100	130-130	130-130	110-110		100-100	100-100	100-100	130-130		120-120	130-130	120-120	100-100	100-120	130-130	130-130	110-110	130-130	130-130	110-110	130-130	130-130	100-100
110562	White-tail deer	Negative	M	AB	2017	Modelling	Negative	258	53.6919	-111.015	0.5	100-100	130-130	130-130	110-110		100-100	100-120	100-100	130-130		120-120	130-130	120-120	100-100	100-100	130-130	130-130	110-110	130-130	130-130	130-130	130-130	130-130	100-100
110565	White-tail deer	Negative	M	AB	2017	Modelling	Negative	258	53.719	-111.36	0	100-100	130-130	130-130	110-110		100-100	120-120	100-100	130-130		120-120	130-130	120-120	100-100	100-100	130-130	130-130	110-110	130-130	130-130	110-130	130-130	130-130	100-100
110566	White-tail deer	Negative	F	AB	2017	Modelling	Negative	254	53.5089	-111.316	1	100-100	130-130	130-130	100-110		100-100	100-100	100-100	130-130		120-120	130-130	120-120	100-100	100-120	130-130	130-130	110-110	130-130	130-130	110-130	130-130	130-130	100-100
110567	White-tail deer	Negative	F	AB	2017	Modelling	Negative	258	53.719	-111.36	0.5	100-100	130-130	130-130	110-110		100-100	100-120	100-100	130-130		120-120	130-130	120-120	100-100	100-120	110-130	130-130	110-110	130-130	130-130	110-130	130-130	130-130	100-100
110586	White-tail deer	Negative	F	AB	2017	Modelling	Negative	164	51.8059	-111.318	0	100-100	130-130	130-130	110-110		100-100	120-120	100-100	130-130		120-120	130-130	120-120	100-100	100-100	130-130	130-130	110-110	130-130	130-130	130-130	130-130	130-130	100-100
110714	White-tail deer	Negative	M	AB	2017	Modelling+subsampling	Negative	234	52.4052	-110.633	0.5	100-100	130-130	130-130	110-110		100-100	100-120	100-100	130-130		120-120	130-130	120-120	100-100	100-100	110-130	130-130	110-110	130-130	130-130	130-130	130-130	130-130	100-100
110743	White-tail deer	Negative	M	AB	2017	Modelling	Negative	226	52.8182	-113.212	0.5	100-100	130-130	110-130	110-110		100-100	100-120	100-100	130-130		120-120	130-130	120-120	100-100	100-100	130-130	130-130	110-110	130-130	130-130	130-130	130-130	130-130	100-100
110754	White-tail deer	Negative	M	AB	2017	Modelling	Negative	232	52.8075	-111.376	0.5	100-100	130-130	130-130	110-110		100-100	100-120	100-100	130-130		120-120	130-130	120-120	100-100	100-100	130-130	130-130	110-110	130-130	130-130	110-130	130-130	130-130	100-100
110776	White-tail deer	Negative	F	AB	2017	Modelling	Negative	230	52.7229	-112.521	0.5	100-100	130-130	130-130	110-110		100-100	100-120	100-120	130-130		120-120	130-130	120-120	100-100	100-100	130-130	130-130	110-110	130-130	130-130	110-130	130-130	130-130	100-100
110792	White-tail deer	Negative	M	AB	2017	Modelling	Negative	242	53.4199	-112.716	0.5	100-100	130-130	130-130	110-110		100-100	100-120	100-120	130-130		120-120	130-130	120-120	100-100	100-100	130-130	130-130	110-110	130-130	130-130	130-130	130-130	130-130	100-100
2121	White-tail deer	Negative	M	AB	2017	Modelling	Negative	102	49.0586	-111.185	0.5	100-100	130-130	130-130	110-110		100-100	100-120	100-100	130-130		120-120	130-130	120-120	100-100	100-100	130-130	130-130	110-110	130-130	130-130	110-130	130-130	130-130	100-100
47562	White-tail deer	Negative	M	AB	2017	Modelling	Negative	258	53.8497	-110.952	0	100-100	110-130	130-130	110-110		100-100	120-120	100-100	130-130		120-120	130-130	120-120	100-100	100-100	130-130	130-130	110-110	130-130	130-130	130-130	130-130	130-130	100-100
47565	White-tail deer	Negative	M	AB	2017	Modelling	Negative	258	53.8497	-110.952	0.5	100-100	130-130	130-130	110-110		100-100	100-120	100-100	120-130		120-120	130-130	120-120	100-100	100-100	130-130	130-130	110-110	130-130	130-130	110-130	130-130	130-130	100-100
48057	White-tail deer	Negative	M	AB	2017	Modelling	Negative	256	53.5457	-110.478	0	100-100	110-130	130-130	110-110		100-100	120-120	100-100	130-130		120-120	130-130	120-120	100-100	100-100	130-130	130-130	110-110	130-130	130-130	130-130	130-130	130-130	100-100
48122	White-tail deer	Negative	M	AB	2017	Modelling	Negative	204	52.5105	-112.29	0	100-100	130-130	130-130	110-110		100-100	120-120	100-100	130-130		120-120	130-130	120-120	100-100	100-100	110-130	130-130	110-110	130-130	130-130	130-130	130-130	130-130	100-100
48954	White-tail deer	Negative	F	AB	2017	Modelling	Negative	151	50.8485	-110.534	0.5	100-100	130-130	130-130	110-110		100-100	100-120	100-100	130-130		120-120	130-130	100-120	100-100	100-100	130-130	130-130	110-110	130-130	130-130	110-130	130-130	130-130	100-100
48957	White-tail deer	Negative	M	AB	2017	Modelling	Negative	230	52.8374	-112.122	0	100-100	130-130	130-130	110-110		100-100	120-120	100-100	130-130		120-120	130-130	120-120	100-100	100-100	130-130	130-130	110-110	130-130	130-130	130-130	130-130	130-130	100-100
48961	White-tail deer	Negative	F	AB	2017	Modelling	Negative	130	49.8697	-112.584	0	100-100	130-130	110-130	110-110		100-100	120-120	100-100	130-130		120-120	130-130	120-120	100-100	100-100	130-130	130-130	110-110	130-130	130-130	130-130	130-130	130-130	100-100
56778	White-tail deer	Negative	M	AB	2015	Modelling	Negative	232	52.9486	-111.606	0	100-100	130-130	130-130	110-110		100-100	120-120	100-100	130-130		120-120	130-130	120-120	100-100	100-100	130-130	130-130	110-110	130-130	130-130	110-130	130-130	130-130	100-100
60738	White-tail deer	Negative	F	AB	2016	Modelling	Negative	102	49.2939	-110.751	0	100-100	130-130	130-130	110-110		100-100	120-120	100-100	120-130		120-120	130-130	120-120	100-100	100-120	130-130	130-130	110-110	130-130	130-130	130-130	130-130	130-130	100-100
61781	White-tail deer	Negative	M	AB	2017	Modelling	Negative	203	52.3474	-111.531	0	100-100	110-130	110-130	110-110		100-100	120-120	100-100	130-130		120-120	130-130	100-120	100-100	100-100	130-130	130-130	110-110	130-130	130-130	130-130	130-130	130-130	100-100
61782	White-tail deer	Negative	F	AB	2017	Modelling	Negative	203	52.3474	-111.531	0	100-100	130-130	130-130	110-110		100-100	120-120	100-100	130-130		120-120	130-130	120-120	100-100	100-100	110-130	130-130	110-110	130-130	130-130	110-130	130-130	130-130	100-100
61788	White-tail deer	Negative	F	AB	2017	Modelling	Negative	203	52.3474	-111.531	0.5	100-100	130-130	130-130	110-110		100-100	100-120	100-100	130-130		120-120	130-130	120-120	100-100	100-100	130-130	130-130	110-110	130-130	130-130	110-130	130-130	130-130	100-100
62123	White-tail deer	Negative	M	AB	2017	Modelling+subsampling	Negative	152	50.8956	-111.804	0.5	100-100	130-130	130-130	110-110		100-100	100-120	100-100	130-130		120-120	130-130	100-120	100-100	100-100	130-130	130-130	110-110	130-130	130-130	110-130	130-130	130-130	100-100
62848	White-tail deer	Negative	F	AB	2017	Modelling	Negative	258	53.9059	-111.326	0.5	100-100	130-130	130-130	110-110		100-100	100-120	100-100	130-130		120-120	130-130	120-120	100-100	100-120	130-130	130-130	110-110	130-130	130-130	110-130	130-130	130-130	100-100
63821	White-tail deer	Negative	M	AB	2017	Modelling	Negative	206	52.4947	-112.814	0.5	100-100	130-130	130-130	110-110		100-100	100-120	100-120	130-130		120-120	130-130	120-120	100-100	100-100	130-130	130-130	110-110	130-130	130-130	110-130	130-130	130-130	100-100
63822	White-tail deer	Negative	M	AB	2017	Modelling	Negative	256	53.5457	-110.478	0	100-100	130-130	130-130	110-110		100-100	120-120	100-100	130-130		120-120	130-130	120-120	100-100	100-100	110-130	130-130	110-110	130-130	130-130	130-130	130-130	130-130	100-100
64194	White-tail deer	Negative	M	AB	2017	Modelling	Negative	204	52.6561	-112.41	0.5	100-100	110-130	130-130	110-110		100-100	100-120	100-100	130-130		120-120	130-130	120-120	100-100	100-100	130-130	130-130	110-110	130-130	130-130	110-130	130-130	100-130	100-100
64238	White-tail deer	Negative	F	AB	2017	Modelling	Negative	230	52.8374	-112.122	1	100-100	130-130	130-130	110-110		100-100	100-100	100-100	130-130		120-120	130-130	120-120	100-100	100-100	130-130	130-130	110-110	130-130	130-130	110-110	130-130	130-130	100-100
64629	White-tail deer	Negative	M	AB	2014	Modelling	Negative	238	53.2813	-110.913	0	100-100	130-130	130-130	110-110		100-100	120-120	100-100	130-130		120-120	130-130	120-120	100-100	100-120	130-130	130-130	110-110	130-130	130-130	110-130	130-130	130-130	100-100
64662	White-tail deer	Negative	F	AB	2016	Modelling	Negative	238	53.2085	-111.035	0.5	100-100	130-130	130-130	110-110		100-100	100-120	100-100	130-130		120-120	130-130	120-120	100-100	100-100	130-130	130-130	110-110	130-130	130-130	110-130	130-130	130-130	100-100
64675	White-tail deer	Negative	M	AB	2014	Modelling	Negative	238	53.1359	-110.938	0.5	100-100	130-130	110-130	100-110		100-100	100-120	100-100	130-130		120-120	130-130	120-120	100-100	100-100	130-130	130-130	110-110	130-130	130-130	110-130	130-130	130-130	100-100
64692	White-tail deer	Negative	F	AB	2017	Modelling	Negative	254	53.3988	-110.823	0.5	100-100	130-130	130-130	110-110		100-100	100-120	100-100	130-130		120-120	130-130	120-120	100-100	100-100	130-130	130-130	110-110	130-130	130-130	110-130	130-130	130-130	100-100
64974	White-tail deer	Negative	M	AB	2017	Modelling	Negative	236	53.0892	-110.447	0	100-100	110-130	130-130	110-110		100-100	120-120	100-100	130-130		120-120	130-130	120-120	100-100	100-100	130-130	130-130	110-110	130-130	130-130	130-130	130-130	130-130	100-100
76304	White-tail deer	Negative	M	AB	2014	Modelling	Negative	500	53.8932	-110.828	0.5	100-100	110-130	130-130	110-110		100-100	100-120	100-100	130-130		120-120	130-130	120-120	100-100	100-100	130-130	130-130	110-110	130-130	130-130	130-130	130-130	100-130	100-100
76707	White-tail deer	Negative	M	AB	2015	Modelling+subsampling	Negative	234	52.5032	-110.095	0.5	100-100	130-130	130-130	110-110		100-100	100-120	100-100	130-130		120-120	130-130	100-120	100-100	100-100	130-130	130-130	110-110	130-130	130-130	110-130	130-130	130-130	100-100
76985	White-tail deer	Negative	F	AB	2015	Modelling	Negative	254	53.6275	-111.137	0.5	100-100	130-130	130-130	110-110		100-100	100-120	100-100	130-130		120-120	130-130	120-120	100-100	100-100	130-130	130-130	110-110	130-130	130-130	110-130	130-130	130-130	100-100
86123	White-tail deer	Negative	M	AB	2015	Modelling	Negative	102	49.0467	-110.724	0	100-100	130-130	130-130	110-110		100-100	120-120	100-100	130-130		120-120	130-130	120-120	100-100	100-100	110-130	130-130	110-110	130-130	130-130	130-130	130-130	130-130	100-100
86125	White-tail deer	Negative	M	AB	2015	Modelling	Negative	163	51.4197	-110.714	0	100-100	130-130	110-130	110-110		100-100	120-120	100-100	130-130		120-120	130-130	120-120	100-100	100-100	130-130	130-130	110-110	130-130	130-130	130-130	130-130	130-130	100-100
86905	White-tail deer	Negative	M	AB	2015	Modelling	Negative	200	52.1444	-110.12	0	100-100	110-130	130-130	110-110		100-100	120-120	100-100	130-130		120-120	130-130	100-120	100-100	100-100	130-130	130-130	110-110	130-130	130-130	130-130	130-130	130-130	100-100
86934	White-tail deer	Negative	M	AB	2015	Modelling	Negative	232	52.8888	-111.216	0	100-100	130-130	130-130	110-110		100-100	120-120	100-100	130-130		120-120	130-130	120-120	100-100	100-100	130-130	130-130	110-110	130-130	130-130	130-130	130-130	130-130	100-100
86944	White-tail deer	Negative	M	AB	2015	Modelling	Negative	256	53.745	-110.498	0	100-100	130-130	130-130	110-110		100-100	120-120	100-100	130-130		120-120	130-130	120-120	100-100	100-100	130-130	130-130	110-110	130-130	130-130	130-130	130-130	130-130	100-100
86946	White-tail deer	Negative	M	AB	2015	Modelling	Negative	204	52.3893	-112.375	0.5	100-100	130-130	130-130	110-110		100-100	100-120	100-100	130-130		120-120	130-130	120-120	100-100	100-100	130-130	130-130	110-110	130-130	130-130	130-130	130-130	130-130	100-100
86977	White-tail deer	Negative	M	AB	2015	Modelling+subsampling	Negative	202	52.636	-111.319	0	100-100	130-130	130-130	110-110		100-100	120-120	100-100	130-130		120-120	130-130	120-120	100-100	100-100	130-130	130-130	110-110	130-130	130-130	130-130	130-130	130-130	100-100
88198	White-tail deer	Negative	M	AB	2016	Modelling	Negative	102	49.1193	-110.813	0	100-100	110-130	110-130	110-110		100-100	120-120	100-100	130-130		120-120	130-130	120-120	100-100	100-100	130-130	130-130	110-110	130-130	130-130	130-130	130-130	130-130	100-100
88455	White-tail deer	Negative	F	AB	2017	Modelling+subsampling	Negative	119	49.6558	-110.347	0.5	100-100	130-130	130-130	110-110		100-100	100-120	100-100	130-130		120-120	130-130	120-120	100-100	100-100	130-130	130-130	110-110	130-130	130-130	110-130	130-130	130-130	100-100
88463	White-tail deer	Negative	M	AB	2017	Modelling	Negative	150	50.7129	-110.402	0	100-100	130-130	110-130	110-110		100-100	120-120	100-100	130-130		120-120	130-130	120-120	100-100	100-100	130-130	130-130	110-110	130-130	130-130	130-130	130-130	130-130	100-100
88522	White-tail deer	Negative	M	AB	2016	Modelling	Negative	118	49.4685	-110.572	0.5	100-100	130-130	130-130	110-110		100-100	100-120	100-100	130-130		120-120	130-130	100-120	100-100	100-100	130-130	130-130	110-110	130-130	130-130	110-130	130-130	130-130	100-100
88675	White-tail deer	Negative	M	AB	2016	Modelling	Negative	118	49.4685	-110.527	0.5	100-100	130-130	130-130	110-110		100-100	100-120	100-100	130-130		120-120	130-130	120-120	100-100	100-100	130-130	130-130	110-110	130-130	130-130	130-130	130-130	130-130	100-100
88688	White-tail deer	Negative	M	AB	2016	Modelling	Negative	102	49.3812	-110.796	0	100-100	130-130	110-130	110-110		100-100	120-120	100-100	130-130		120-120	130-130	120-120	100-100	100-100	130-130	130-130	110-110	130-130	130-130	130-130	130-130	130-130	100-100
88689	White-tail deer	Negative	F	AB	2016	Modelling	Negative	102	49.1048	-110.791	0	100-100	130-130	130-130	110-110		100-100	120-120	100-100	130-130		120-120	130-130	120-120	100-100	100-100	110-130	130-130	110-110	130-130	130-130	130-130	130-130	130-130	100-100
88691	White-tail deer	Negative	M	AB	2016	Modelling	Negative	116	49.5122	-110.796	0	100-100	130-130	130-130	110-110		100-100	120-120	100-100	130-130		120-120	130-130	120-120	100-100	100-100	130-130	130-130	110-110	130-130	130-130	110-130	130-130	130-130	100-100
88700	White-tail deer	Negative	F	AB	2016	Modelling	Negative	116	49.542	-110.823	0	100-100	110-130	130-130	110-110		100-100	120-120	100-100	130-130		120-120	130-130	120-120	100-100	100-100	130-130	130-130	110-110	130-130	130-130	110-130	130-130	130-130	100-110
96008	White-tail deer	Negative	M	AB	2017	Modelling	Negative	228	53	-113	0.5	100-100	130-130	130-130	110-110		100-100	100-120	100-120	130-130		120-120	130-130	120-120	100-100	100-100	130-130	130-130	110-110	130-130	130-130	130-130	130-130	130-130	100-100
96016	White-tail deer	Negative	M	AB	2017	Modelling	Negative	206	52.6417	-112.698	0	100-100	130-130	130-130	110-110		100-100	120-120	100-100	130-130		120-120	130-130	120-120	100-100	100-100	130-130	130-130	110-110	130-130	130-130	110-130	130-130	130-130	100-100
96018	White-tail deer	Negative	F	AB	2017	Modelling	Negative	206	52.6417	-112.698	0	100-100	110-130	130-130	110-110		100-100	120-120	100-100	130-130		120-120	130-130	120-120	100-100	100-100	130-130	130-130	110-110	130-130	130-130	130-130	130-130	100-130	100-100
96038	White-tail deer	Negative	F	AB	2017	Modelling	Negative	242	53.4199	-112.716	0	100-100	130-130	130-130	110-110		100-100	120-120	100-100	130-130		120-120	130-130	120-120	100-100	100-100	130-130	130-130	110-110	130-130	130-130	130-130	130-130	130-130	100-100
96039	White-tail deer	Negative	M	AB	2017	Modelling	Negative	228	52.9906	-112.604	0	100-100	130-130	130-130	110-110		100-100	120-120	100-100	130-130		120-120	130-130	120-120	100-100	100-100	130-130	130-130	110-110	130-130	130-130	110-130	130-130	130-130	100-100
96220	White-tail deer	Negative	M	AB	2017	Modelling	Negative	142	50.5288	-111.908	0.5	100-100	110-130	130-130	110-110		100-100	100-120	100-100	130-130		120-120	130-130	120-120	100-100	100-100	130-130	130-130	110-110	130-130	130-130	130-130	130-130	130-130	100-100
96224	White-tail deer	Negative	F	AB	2017	Modelling	Negative	242	53.2278	-112.821	0.5	100-100	130-130	130-130	110-110		100-100	100-120	100-100	130-130		120-120	130-130	120-120	100-100	100-100	130-130	130-130	110-110	130-130	130-130	110-130	130-130	130-130	100-100
96225	White-tail deer	Negative	F	AB	2017	Modelling	Negative	204	52.4252	-112.184	0	100-100	130-130	130-130	110-110		100-100	120-120	100-100	130-130		120-120	130-130	120-120	100-100	100-100	130-130	130-130	110-110	130-130	130-130	130-130	130-130	130-130	100-100
96329	White-tail deer	Negative	F	AB	2017	Modelling	Negative	230	52.8374	-112.122	0.5	100-100	110-130	130-130	110-110		100-100	100-120	100-100	130-130		120-120	130-130	120-120	100-100	100-100	130-130	130-130	110-110	130-130	130-130	110-130	130-130	100-130	100-100
96331	White-tail deer	Negative	F	AB	2017	Modelling	Negative	230	52.8374	-112.122	0.5	100-100	130-130	130-130	110-110		100-100	100-120	100-100	130-130		120-120	130-130	120-120	100-100	100-100	130-130	130-130	110-110	130-130	130-130	130-130	130-130	130-130	100-100
96333	White-tail deer	Negative	F	AB	2017	Modelling	Negative	230	52.8374	-112.122	0.5	100-100	130-130	130-130	110-110		100-100	100-120	100-100	130-130		120-120	130-130	120-120	100-100	100-100	110-130	130-130	110-110	130-130	130-130	110-130	130-130	130-130	100-100
96340	White-tail deer	Negative	F	AB	2017	Modelling	Negative	252	53.5408	-111.903	0.5	100-100	130-130	130-130	110-110		100-100	100-120	100-100	130-130		120-120	130-130	120-120	100-100	100-100	130-130	130-130	110-110	130-130	130-130	110-130	130-130	130-130	100-100
96354	White-tail deer	Negative	F	AB	2017	Modelling	Negative	242	53.3599	-112.541	0.5	100-100	130-130	130-130	110-110		100-100	100-120	100-100	130-130		120-120	130-130	120-120	100-100	100-100	130-130	130-130	110-110	130-130	130-130	110-130	130-130	130-130	100-100
96356	White-tail deer	Negative	F	AB	2017	Modelling	Negative	242	53.3598	-112.539	0.5	100-100	130-130	130-130	110-110		100-100	100-120	100-100	120-130		120-120	130-130	120-120	100-100	100-100	130-130	130-130	110-110	130-130	130-130	110-130	130-130	130-130	100-100
96359	White-tail deer	Negative	M	AB	2017	Modelling	Negative	242	53.4109	-112.447	0	100-100	130-130	130-130	110-110		100-100	120-120	100-100	130-130		120-120	130-130	120-120	100-100	100-100	110-130	130-130	110-110	130-130	130-130	130-130	130-130	130-130	100-100
96368	White-tail deer	Negative	M	AB	2017	Modelling	Negative	250	54.0055	-113.043	1	100-100	130-130	130-130	110-110		100-100	100-100	100-100	130-130		120-120	130-130	120-120	100-100	100-100	130-130	130-130	110-110	130-130	130-130	110-110	130-130	130-130	100-100
96398	White-tail deer	Negative	M	AB	2017	Modelling	Negative	232	52.8433	-111.697	0	100-100	130-130	130-130	110-110		100-100	120-120	100-100	120-130		120-120	130-130	120-120	100-100	100-100	130-130	130-130	110-110	130-130	130-130	110-130	130-130	130-130	100-100
96410	White-tail deer	Negative	M	AB	2017	Modelling+subsampling	Negative	152	50.8231	-112.019	0	100-100	130-130	130-130	110-110		100-100	120-120	100-100	130-130		120-120	130-130	120-120	100-100	100-100	130-130	130-130	110-110	130-130	130-130	130-130	130-130	130-130	100-100
96442	White-tail deer	Negative	F	AB	2017	Modelling+subsampling	Negative	152	50.8956	-111.804	0.5	100-100	130-130	130-130	110-110		100-100	100-120	100-120	130-130		120-120	130-130	120-120	100-100	100-120	130-130	130-130	110-110	130-130	130-130	130-130	130-130	130-130	100-100
96448	White-tail deer	Negative	F	AB	2017	Modelling	Negative	142	50.5029	-111.82	0	100-100	130-130	130-130	110-110		100-100	120-120	100-100	130-130		120-120	130-130	120-120	100-100	100-100	130-130	130-130	110-110	130-130	130-130	130-130	130-130	130-130	100-100
96449	White-tail deer	Negative	M	AB	2017	Modelling	Negative	138	50.5688	-112.515	0.5	100-100	130-130	130-130	110-110		100-100	100-120	100-100	130-130		120-120	130-130	120-120	100-100	100-100	130-130	130-130	110-110	130-130	130-130	130-130	130-130	130-130	100-100
96468	White-tail deer	Negative	M	AB	2017	Modelling+subsampling	Negative	152	50.8231	-111.903	0	100-100	130-130	130-130	110-110		100-100	120-120	100-100	130-130		120-120	130-130	120-120	100-100	100-100	130-130	130-130	110-110	130-130	130-130	110-130	130-130	130-130	100-100
96471	White-tail deer	Negative	M	AB	2017	Modelling	Negative	144	50.3777	-111.439	0.5	100-100	130-130	130-130	110-110		100-100	100-120	100-100	130-130		120-120	130-130	120-120	100-100	100-100	110-130	130-130	110-110	130-130	130-130	110-130	130-130	130-130	100-100
96475	White-tail deer	Negative	M	AB	2017	Modelling+subsampling	Negative	160	50.9503	-112.191	0	100-100	130-130	130-130	110-110		100-100	120-120	100-100	130-130		120-120	130-130	120-120	100-100	100-100	130-130	130-130	110-110	130-130	130-130	110-130	130-130	130-130	100-100
96476	White-tail deer	Negative	M	AB	2017	Modelling+subsampling	Negative	152	50.8956	-111.804	0	100-100	130-130	130-130	110-110		100-100	120-120	100-100	130-130		120-120	130-130	120-120	100-100	100-100	130-130	130-130	110-110	130-130	130-130	130-130	130-130	130-130	100-100
96477	White-tail deer	Negative	M	AB	2017	Modelling+subsampling	Negative	152	50.8228	-112.002	0	100-100	130-130	130-130	110-110		100-100	120-120	100-100	130-130		120-120	130-130	120-120	100-100	100-100	130-130	130-130	110-110	130-130	130-130	130-130	130-130	130-130	100-100
96482	White-tail deer	Negative	F	AB	2017	Modelling	Negative	162	51.4166	-110.647	0.5	100-100	110-130	130-130	110-110		100-100	100-120	100-100	130-130		120-120	130-130	120-120	100-100	100-100	130-130	130-130	110-110	130-130	130-130	110-130	130-130	100-130	100-100
96486	White-tail deer	Negative	M	AB	2017	Modelling	Negative	138	50.5688	-112.515	0	100-100	130-130	130-130	110-110		100-100	120-120	100-100	130-130		120-120	130-130	100-120	100-100	100-100	130-130	130-130	110-110	130-130	130-130	130-130	130-130	130-130	100-100
96487	White-tail deer	Negative	F	AB	2017	Modelling	Negative	138	50.5688	-112.515	0.5	100-100	110-130	130-130	110-110		100-100	100-120	100-100	130-130		120-120	130-130	120-120	100-100	100-100	130-130	130-130	110-110	130-130	130-130	110-130	130-130	130-130	100-110
96488	White-tail deer	Negative	F	AB	2017	Modelling	Negative	128	50.0951	-111.857	0	100-100	130-130	130-130	110-110		100-100	120-120	100-100	130-130		120-120	130-130	120-120	100-100	100-100	130-130	130-130	110-110	130-130	130-130	130-130	130-130	130-130	100-100
96490	White-tail deer	Negative	F	AB	2017	Modelling	Negative	150	50.7129	-110.402	0	100-100	110-130	130-130	110-110		100-100	120-120	100-100	130-130		120-120	130-130	120-120	100-100	100-100	130-130	130-130	110-110	130-130	130-130	130-130	130-130	130-130	100-100
96498	White-tail deer	Negative	F	AB	2017	Modelling	Negative	138	50.5688	-112.515	0	100-100	110-110	130-130	110-110		100-100	120-120	100-100	130-130		120-120	130-130	120-120	100-100	100-100	130-130	130-130	110-110	130-130	130-130	130-130	130-130	130-130	100-110
96643	White-tail deer	Negative	M	AB	2016	Modelling	Negative	142	50.341	-111.84	0	100-100	130-130	130-130	110-110		100-100	120-120	100-100	130-130		120-120	130-130	120-120	100-100	100-100	130-130	130-130	110-110	130-130	130-130	110-130	130-130	130-130	100-100
96644	White-tail deer	Negative	M	AB	2017	Modelling+subsampling	Negative	152	50.8086	-111.996	0	100-100	130-130	130-130	110-110		100-100	120-120	100-120	130-130		120-120	130-130	120-120	100-100	100-100	130-130	130-130	110-110	130-130	130-130	130-130	130-130	130-130	100-100
96645	White-tail deer	Negative	M	AB	2017	Modelling+subsampling	Negative	152	50.8086	-111.996	0	100-100	130-130	130-130	110-110		100-100	120-120	100-100	120-130		120-120	130-130	120-120	100-100	100-120	130-130	130-130	110-110	130-130	130-130	130-130	130-130	130-130	100-100
96747	White-tail deer	Negative	M	AB	2016	Modelling+subsampling	Negative	152	50.9395	-111.662	0.5	100-100	130-130	130-130	110-110		100-100	100-120	100-100	130-130		120-120	130-130	120-120	100-100	100-100	130-130	130-130	110-110	130-130	130-130	110-130	130-130	130-130	100-100
96789	White-tail deer	Negative	F	AB	2016	Modelling	Negative	162	51.1287	-111.546	0	100-100	110-130	130-130	110-110		100-100	120-120	100-100	120-130		120-120	130-130	120-120	100-100	100-100	130-130	130-130	110-110	130-130	130-130	130-130	130-130	100-130	100-100
96797	White-tail deer	Negative	F	AB	2016	Modelling+subsampling	Negative	152	50.8815	-111.557	1	100-100	130-130	130-130	110-110		100-100	100-100	100-100	130-130		120-120	130-130	120-120	100-100	100-100	130-130	130-130	110-110	130-130	130-130	110-130	130-130	130-130	100-100
96826	White-tail deer	Negative	F	AB	2017	Modelling	Negative	248	53.5348	-113.559	0	100-100	130-130	130-130	110-110		100-100	120-120	100-100	130-130		120-120	130-130	120-120	100-100	100-100	130-130	130-130	110-110	130-130	130-130	130-130	130-130	130-130	100-100
96835	White-tail deer	Negative	M	AB	2017	Modelling	Negative	228	52.9906	-112.604	0.5	100-100	130-130	130-130	110-110		100-100	100-120	100-120	130-130		120-120	130-130	120-120	100-100	100-100	130-130	130-130	110-110	130-130	130-130	130-130	130-130	130-130	100-100
96848	White-tail deer	Negative	F	AB	2017	Modelling	Negative	242	53.2388	-112.787	0	100-100	130-130	130-130	110-110		100-100	120-120	100-100	130-130		120-120	130-130	120-120	100-100	100-120	130-130	130-130	110-110	130-130	130-130	130-130	130-130	130-130	100-100
97523	White-tail deer	Negative	M	AB	2016	Modelling	Negative	#N/A	#N/A	#N/A	0	100-100	130-130	130-130	110-110		100-100	120-120	100-100	130-130		120-120	130-130	120-120	100-100	100-100	130-130	130-130	110-110	130-130	110-130	130-130	130-130	130-130	100-100
33140	White-tail deer	Negative	F	AB	2017	Modelling	Negative	144	50.5867	-111.182	1	100-100	130-130	130-130	110-110		100-100	100-100	100-100	130-130		120-120	130-130	120-120	100-100	100-120	130-130	130-130	110-110	130-130	130-130	110-130	130-130	130-130	100-100
35570	White-tail deer	Negative	F	AB	2017	Modelling+subsampling	Negative	234	52.6197	-110.372	0	100-100	130-130	130-130	110-110		100-100	120-120	100-120	130-130		120-120	130-130	120-120	100-100	100-120	130-130	130-130	110-110	130-130	130-130	130-130	130-130	130-130	100-100
36441	White-tail deer	Negative	M	AB	2016	Modelling	Negative	162	51.2305	-110.708	0.5	100-100	130-130	130-130	110-110		100-100	100-120	100-100	130-130		120-120	130-130	120-120	100-100	100-120	110-130	130-130	110-110	130-130	130-130	110-130	130-130	130-130	100-100
36588	White-tail deer	Negative	M	AB	2017	Modelling+subsampling	Negative	152	50.8956	-111.804	0	100-100	130-130	110-130	110-110		100-100	120-120	100-100	130-130		120-120	130-130	120-120	100-100	100-120	130-130	130-130	110-110	130-130	130-130	130-130	130-130	130-130	100-100
37721	White-tail deer	Negative	F	AB	2017	Modelling	Negative	151	50.8779	-110.456	0	100-100	110-130	110-130	110-110		100-100	120-120	100-100	130-130		120-120	130-130	120-120	100-100	100-120	130-130	130-130	110-110	130-130	130-130	130-130	130-130	130-130	100-100
41895	White-tail deer	Negative	F	AB	2015	Modelling	Negative	118	49.6001	-110.417	0.5	100-100	110-130	130-130	100-110		100-100	100-120	100-100	130-130		120-120	130-130	120-120	100-100	100-120	130-130	130-130	110-110	130-130	130-130	110-130	130-130	130-130	100-100
42433	White-tail deer	Negative	M	AB	2017	Modelling+subsampling	Negative	234	52.6197	-110.372	0.5	100-100	130-130	130-130	110-110		100-100	100-120	100-100	130-130		120-120	130-130	120-120	100-100	100-100	110-130	130-130	110-110	130-130	130-130	130-130	130-130	130-130	100-100
42507	White-tail deer	Negative	M	AB	2015	Modelling	Negative	200	52.2631	-110.701	0	100-100	130-130	130-130	110-110		100-100	120-120	100-120	130-130		120-120	130-130	120-120	100-100	100-120	130-130	130-130	110-110	130-130	130-130	130-130	130-130	130-130	100-100
42511	White-tail deer	Negative	M	AB	2015	Modelling	Negative	200	52.2631	-110.63	0	100-100	130-130	130-130	110-110		100-100	120-120	100-100	130-130		120-120	130-130	120-120	100-100	100-100	130-130	130-130	110-110	130-130	130-130	130-130	130-130	130-130	100-100
42821	White-tail deer	Negative	M	AB	2014	Modelling	Negative	230	52.7887	-111.897	1	100-100	130-130	130-130	110-110		100-100	100-100	100-100	130-130		120-120	130-130	120-120	100-100	100-120	130-130	130-130	110-110	130-130	130-130	110-110	130-130	130-130	100-100
42974	White-tail deer	Negative	M	AB	2015	Modelling	Negative	254	53.5014	-111.557	0	100-100	130-130	130-130	110-110		100-100	120-120	100-120	130-130		120-120	130-130	120-120	100-100	100-100	130-130	130-130	110-110	130-130	130-130	130-130	130-130	130-130	100-100
42977	White-tail deer	Negative	M	AB	2017	Modelling	Negative	240	53.3368	-112.072	0.5	100-100	130-130	130-130	110-110		100-100	100-120	100-120	130-130		120-120	130-130	120-120	100-100	100-120	130-130	130-130	110-110	130-130	130-130	130-130	130-130	130-130	100-100
42978	White-tail deer	Negative	F	AB	2017	Modelling	Negative	252	53.7001	-112.23	0	100-100	130-130	130-130	110-110		100-100	120-120	100-100	130-130		120-120	130-130	120-120	100-100	100-120	130-130	130-130	110-110	130-130	130-130	130-130	130-130	130-130	100-100
42982	White-tail deer	Negative	M	AB	2017	Modelling	Negative	252	53.7001	-112.23	0	100-100	130-130	130-130	110-110		100-100	120-120	100-100	120-130		120-120	130-130	120-120	100-100	100-120	130-130	130-130	110-110	130-130	130-130	110-130	130-130	130-130	100-100
45020	White-tail deer	Negative	F	AB	2014	Modelling	Negative	102	49.6655	-110.445	0.5	100-100	130-130	130-130	110-110		100-100	100-120	100-100	130-130		120-120	130-130	120-120	100-100	100-100	130-130	130-130	110-110	130-130	130-130	130-130	130-130	130-130	100-100
46058	White-tail deer	Negative	F	AB	2015	Modelling+subsampling	Negative	234	52.8033	-110.857	0.5	100-100	110-130	130-130	110-110		100-100	100-120	100-100	130-130		120-120	130-130	120-120	100-100	100-100	130-130	130-130	110-110	130-130	130-130	130-130	130-130	100-130	100-100
47553	White-tail deer	Negative	M	AB	2017	Modelling	Negative	230	52.8374	-112.122	0	100-100	130-130	130-130	110-110		100-100	120-120	100-100	130-130		120-120	130-130	120-120	100-100	100-120	130-130	130-130	110-110	130-130	130-130	130-130	130-130	130-130	100-100
47556	White-tail deer	Negative	M	AB	2017	Modelling	Negative	500	53.9721	-110.376	0	100-100	130-130	130-130	110-110		100-100	120-120	100-100	120-130		120-120	130-130	120-120	100-100	100-100	130-130	130-130	110-110	130-130	130-130	130-130	130-130	130-130	100-100
47595	White-tail deer	Negative	M	AB	2014	Modelling	Negative	258	53.8932	-111.323	0	100-100	130-130	130-130	110-110		100-100	120-120	100-100	120-130		120-120	130-130	120-120	100-100	100-100	130-130	130-130	110-110	130-130	130-130	110-130	130-130	130-130	100-100
48114	White-tail deer	Negative	M	AB	2015	Modelling	Negative	204	52.3212	-112.11	0	100-100	130-130	130-130	110-110		100-100	120-120	100-100	130-130		120-120	130-130	120-120	100-100	100-120	110-130	130-130	110-110	130-130	130-130	130-130	130-130	130-130	100-100
48116	White-tail deer	Negative	M	AB	2017	Modelling	Negative	204	52.4252	-112.184	0	100-100	130-130	130-130	110-110		100-100	120-120	100-100	130-130		120-120	130-130	120-120	100-100	100-120	130-130	130-130	110-110	130-130	130-130	110-130	130-130	130-130	100-100
48117	White-tail deer	Negative	M	AB	2017	Modelling	Negative	208	52.0755	-112.978	0	100-100	130-130	130-130	110-110		100-100	120-120	100-120	130-130		120-120	130-130	120-120	100-100	100-120	130-130	130-130	110-110	130-130	130-130	130-130	130-130	130-130	100-100
48123	White-tail deer	Negative	F	AB	2017	Modelling	Negative	204	52.5105	-112.29	0.5	100-100	130-130	130-130	110-110		100-100	100-120	100-100	130-130		120-120	130-130	120-120	100-100	100-120	110-130	130-130	110-110	130-130	130-130	110-130	130-130	130-130	100-100
48124	White-tail deer	Negative	M	AB	2017	Modelling	Negative	166	51.9628	-112.296	0	100-100	130-130	130-130	110-110		100-100	120-120	100-100	130-130		120-120	130-130	120-120	100-100	100-120	130-130	130-130	110-110	130-130	130-130	110-130	130-130	130-130	100-100
48906	White-tail deer	Negative	M	AB	2015	Modelling	Negative	158	51.4924	-113.199	0.5	100-100	130-130	130-130	110-110		100-100	100-120	100-100	130-130		120-120	130-130	120-120	100-100	100-120	130-130	130-130	110-110	130-130	130-130	130-130	130-130	130-130	100-100
48972	White-tail deer	Negative	F	AB	2015	Modelling	Negative	138	50.5904	-112.804	0.5	100-100	130-130	130-130	110-110		100-100	100-120	100-100	130-130		120-120	130-130	120-120	100-100	100-120	110-130	130-130	110-110	130-130	130-130	110-130	130-130	130-130	100-100
53736	White-tail deer	Negative	M	AB	2017	Modelling	Negative	256	53.5457	-110.478	0	100-100	130-130	130-130	110-110		100-100	120-120	100-100	130-130		120-120	130-130	120-120	100-100	100-120	130-130	130-130	110-110	130-130	130-130	130-130	130-130	130-130	100-100
56142	White-tail deer	Negative	M	AB	2015	Modelling	Negative	238	53.21	-111.56	0.5	100-100	130-130	130-130	110-110		100-100	100-120	100-100	130-130		120-120	130-130	120-120	100-100	100-100	130-130	130-130	110-110	130-130	130-130	110-130	130-130	130-130	100-100
56144	White-tail deer	Negative	M	AB	2015	Modelling	Negative	238	53.314	-110.918	0.5	100-100	130-130	130-130	110-110		100-100	100-120	100-100	130-130		120-120	130-130	120-120	100-100	100-100	130-130	130-130	110-110	130-130	130-130	130-130	130-130	130-130	100-100
56185	White-tail deer	Negative	M	AB	2017	Modelling	Negative	228	52.9906	-112.604	0	100-100	130-130	130-130	110-110		100-100	120-120	100-100	130-130		120-120	130-130	120-120	100-100	100-120	130-130	130-130	110-110	130-130	130-130	130-130	130-130	130-130	100-100
56192	White-tail deer	Negative	F	AB	2017	Modelling	Negative	150	50.7635	-110.235	0.5	100-100	130-130	130-130	110-110		100-100	100-120	100-100	130-130		120-120	130-130	120-120	100-100	100-120	130-130	130-130	110-110	130-130	130-130	130-130	130-130	130-130	100-100
56458	White-tail deer	Negative	M	AB	2015	Modelling	Negative	232	52.9313	-111.479	0	100-100	130-130	130-130	110-110		100-100	120-120	100-100	130-130		120-120	130-130	120-120	100-100	100-120	110-130	130-130	110-110	130-130	130-130	130-130	130-130	130-130	100-100
56488	White-tail deer	Negative	M	AB	2016	Modelling	Negative	203	52.1757	-111.439	1	100-100	130-130	130-130	110-110		100-100	100-100	100-100	130-130		120-120	130-130	120-120	100-100	100-120	130-130	130-130	110-110	130-130	130-130	110-110	130-130	130-130	100-100
56494	White-tail deer	Negative	M	AB	2016	Modelling+subsampling	Negative	202	52.2339	-111.249	0.5	100-100	130-130	130-130	110-110		100-100	100-120	100-100	130-130		120-120	130-130	120-120	100-100	100-120	130-130	130-130	110-110	130-130	130-130	110-130	130-130	130-130	100-100
56495	White-tail deer	Negative	M	AB	2016	Modelling+subsampling	Negative	202	52.0449	-111.011	0.5	100-100	130-130	130-130	110-110		100-100	100-120	100-100	120-130		120-120	130-130	120-120	100-100	100-120	130-130	130-130	110-110	130-130	130-130	130-130	130-130	130-130	100-100
56720	White-tail deer	Negative	M	AB	2015	Modelling	Negative	150	50.803	-110.265	0	100-120	130-130	130-130	110-110		100-100	120-120	100-100	130-130		120-120	130-130	120-120	120-120	100-100	130-130	130-130	110-110	110-130	130-130	130-130	110-130	130-130	100-100
56777	White-tail deer	Negative	M	AB	2015	Modelling	Negative	232	52.9486	-111.606	0.5	100-100	130-130	130-130	110-110		100-100	100-120	100-100	130-130		120-120	130-130	120-120	100-100	100-100	130-130	130-130	110-110	130-130	130-130	130-130	130-130	130-130	100-100
56796	White-tail deer	Negative	M	AB	2015	Modelling	Negative	238	53.3389	-111.542	0	100-100	130-130	110-130	110-110		100-100	120-120	100-100	130-130		100-120	130-130	120-120	100-100	100-100	130-130	130-130	110-110	130-130	130-130	130-130	130-130	130-130	100-100
58669	White-tail deer	Negative	M	AB	2017	Modelling	Negative	163	51.9145	-110.389	0	100-100	130-130	130-130	110-110		100-100	120-120	100-100	130-130		120-120	130-130	120-120	100-100	100-100	130-130	130-130	110-110	130-130	130-130	130-130	130-130	130-130	100-100
58670	White-tail deer	Negative	M	AB	2017	Modelling	Negative	163	51.6716	-110.415	1	100-100	130-130	130-130	110-110		100-100	100-100	100-100	130-130		120-120	130-130	120-120	100-100	100-120	130-130	130-130	110-110	130-130	130-130	110-130	130-130	130-130	100-100
63244	White-tail deer	Negative	M	AB	2017	Modelling	Negative	204	52.4376	-111.906	0	100-100	130-130	130-130	110-110		100-100	120-120	100-120	130-130		120-120	130-130	120-120	100-100	100-120	130-130	130-130	110-110	130-130	130-130	130-130	130-130	130-130	100-100
69205	White-tail deer	Negative	M	AB	2017	Modelling	Negative	163	51.55	-110.726	0.5	100-100	130-130	130-130	110-110		100-100	100-120	100-100	130-130		120-120	130-130	120-120	100-100	100-120	110-130	130-130	110-110	130-130	130-130	110-130	130-130	130-130	100-100
69678	White-tail deer	Negative	M	AB	2017	Modelling	Negative	204	52.4252	-112.184	1	100-100	130-130	130-130	110-110		100-100	100-100	100-100	130-130		120-120	130-130	120-120	100-100	100-120	130-130	130-130	110-110	130-130	130-130	110-110	130-130	130-130	100-100
75015	White-tail deer	Negative	M	AB	2015	Modelling	Negative	118	49.683	-110.346	0.5	100-100	130-130	130-130	110-110		100-100	100-120	100-100	130-130		120-120	130-130	120-120	100-100	100-100	130-130	130-130	110-110	130-130	130-130	110-130	130-130	130-130	100-100
75017	White-tail deer	Negative	F	AB	2015	Modelling	Negative	102	49.4513	-110.822	0.5	100-100	130-130	130-130	110-110		100-100	100-120	100-100	130-130		120-120	130-130	120-120	100-100	100-100	130-130	130-130	110-110	130-130	130-130	110-130	130-130	130-130	100-100
75018	White-tail deer	Negative	M	AB	2015	Modelling	Negative	102	49.429	-110.879	0.5	100-100	130-130	130-130	110-110		100-100	100-120	100-100	130-130		120-120	130-130	120-120	100-100	100-100	130-130	130-130	110-110	130-130	130-130	130-130	130-130	130-130	100-100
75022	White-tail deer	Negative	M	AB	2015	Modelling+subsampling	Negative	148	49.9901	-110.278	0	100-100	130-130	130-130	110-110		100-100	120-120	100-100	130-130		120-120	130-130	120-120	100-100	100-100	130-130	130-130	110-110	130-130	130-130	130-130	130-130	130-130	100-100
75078	White-tail deer	Negative	F	AB	2015	Modelling+subsampling	Negative	234	52.8033	-110.857	0.5	100-100	110-130	130-130	110-110		100-100	100-120	100-100	130-130		120-120	130-130	120-120	100-100	100-100	130-130	130-130	110-110	130-130	130-130	130-130	130-130	130-130	100-100
75446	White-tail deer	Negative	M	AB	2015	Modelling+subsampling	Negative	148	50.2554	-110.583	0	100-100	130-130	130-130	110-110		100-100	120-120	100-100	130-130		120-120	130-130	120-120	100-100	100-120	110-130	130-130	110-110	130-130	130-130	110-130	130-130	130-130	100-100
75449	White-tail deer	Negative	F	AB	2015	Modelling	Negative	148	50.5464	-110.354	0	100-100	130-130	130-130	110-110		100-100	120-120	100-100	130-130		120-120	130-130	120-120	120-120	100-100	130-130	130-130	110-110	110-130	130-130	130-130	110-130	130-130	100-100
75532	White-tail deer	Negative	F	AB	2016	Modelling	Negative	150	50.5288	-110.13	0	100-100	110-130	110-130	110-110		100-100	120-120	100-100	130-130		120-120	130-130	120-120	100-100	100-120	130-130	130-130	110-110	130-130	130-130	130-130	130-130	130-130	100-100
75540	White-tail deer	Negative	M	AB	2016	Modelling+subsampling	Negative	148	50.3561	-110.373	0.5	100-100	130-130	130-130	110-110		100-100	100-120	100-100	130-130		120-120	130-130	120-120	100-100	100-100	110-130	130-130	110-110	130-130	130-130	130-130	130-130	130-130	100-100
75545	White-tail deer	Negative	M	AB	2017	Modelling	Negative	142	50.5093	-111.672	0	100-100	130-130	130-130	110-110		100-100	120-120	100-100	130-130		120-120	130-130	120-120	100-100	100-120	130-130	130-130	110-110	130-130	130-130	130-130	130-130	130-130	100-100
75589	White-tail deer	Negative	M	AB	2016	Modelling+subsampling	Negative	119	49.8767	-110.488	0.5	100-100	130-130	110-130	110-110		100-100	100-120	100-100	130-130		120-120	130-130	120-120	100-100	100-120	130-130	130-130	110-110	130-130	130-130	130-130	130-130	130-130	100-100
75590	White-tail deer	Negative	F	AB	2016	Modelling	Negative	150	50.5288	-110.13	0.5	100-100	130-130	130-130	110-110		100-100	100-120	100-100	130-130		120-120	130-130	120-120	100-100	100-120	130-130	130-130	110-110	130-130	130-130	130-130	130-130	130-130	100-100
75605	White-tail deer	Negative	M	AB	2015	Modelling	Negative	200	52.118	-110.201	0	100-100	110-130	130-130	110-110		100-100	120-120	100-100	130-130		120-120	130-130	120-120	100-100	100-120	130-130	130-130	110-110	130-130	130-130	130-130	130-130	130-130	100-110
75823	White-tail deer	Negative	M	AB	2016	Modelling+subsampling	Negative	148	50.4565	-110.043	0	100-100	130-130	130-130	110-110		100-100	120-120	100-100	130-130		120-120	130-130	120-120	100-100	100-120	130-130	130-130	110-110	130-130	130-130	110-130	130-130	130-130	100-100
75824	White-tail deer	Negative	F	AB	2016	Modelling+subsampling	Negative	148	50.1045	-110.671	0.5	100-100	130-130	130-130	110-110		100-100	100-120	100-100	130-130		120-120	130-130	120-120	100-100	100-100	130-130	110-130	110-110	130-130	130-130	130-130	130-130	130-130	100-100
75825	White-tail deer	Negative	M	AB	2016	Modelling+subsampling	Negative	148	50.4774	-110.087	0	100-100	130-130	130-130	110-110		100-100	120-120	100-100	130-130		120-120	130-130	120-120	100-100	100-100	130-130	110-130	110-110	130-130	130-130	130-130	130-130	130-130	100-100
75834	White-tail deer	Negative	F	AB	2017	Modelling	Negative	124	50.0093	-111.131	1	100-100	130-130	130-130	110-110		100-100	100-100	100-100	130-130		120-120	130-130	120-120	100-100	100-120	130-130	130-130	110-110	130-130	130-130	110-110	130-130	130-130	100-100
75835	White-tail deer	Negative	M	AB	2017	Modelling	Negative	151	50.9622	-110.051	0.5	100-100	130-130	130-130	110-110		100-100	100-120	100-100	130-130		120-120	130-130	120-120	100-100	100-120	130-130	130-130	110-110	130-130	130-130	130-130	130-130	130-130	100-100
75838	White-tail deer	Negative	F	AB	2017	Modelling	Negative	150	50.5617	-110.121	0	100-100	110-130	130-130	110-110		100-100	120-120	100-100	130-130		120-120	130-130	120-120	100-100	100-120	130-130	130-130	110-110	130-130	130-130	130-130	130-130	100-130	100-100
75839	White-tail deer	Negative	F	AB	2017	Modelling	Negative	151	50.9925	-110.593	0.5	100-100	130-130	130-130	110-110		100-100	100-120	100-100	130-130		120-120	130-130	120-120	100-100	100-120	110-130	130-130	110-110	130-130	130-130	110-130	130-130	130-130	100-100
75847	White-tail deer	Negative	M	AB	2017	Modelling	Negative	124	50.0093	-111.131	0.5	100-100	130-130	130-130	110-110		100-100	100-120	100-100	130-130		120-120	130-130	120-120	100-100	100-120	130-130	130-130	110-110	130-130	130-130	130-130	130-130	130-130	100-100
75991	White-tail deer	Negative	M	AB	2015	Modelling+subsampling	Negative	152	50.8776	-111.235	0	100-100	130-130	130-130	110-110		100-100	120-120	100-100	130-130		120-120	130-130	120-120	100-100	100-100	110-130	130-130	110-110	130-130	130-130	130-130	130-130	130-130	100-100
75995	White-tail deer	Negative	M	AB	2015	Modelling+subsampling	Negative	152	50.8776	-111.235	0.5	100-100	130-130	130-130	110-110		100-100	100-120	100-100	130-130		120-120	130-130	120-120	100-100	100-100	110-130	130-130	110-110	130-130	130-130	110-130	130-130	130-130	100-100
76169	White-tail deer	Negative	F	AB	2015	Modelling	Negative	258	53.6607	-111.045	0	100-100	130-130	130-130	110-110		100-100	120-120	100-120	130-130		120-120	130-130	120-120	100-100	100-120	110-130	130-130	110-110	130-130	130-130	130-130	130-130	130-130	100-100
76490	White-tail deer	Negative	M	AB	2017	Modelling	Negative	144	50.3777	-111.439	0	100-100	130-130	130-130	110-110		100-100	120-120	100-100	130-130		120-120	130-130	120-120	100-100	100-120	130-130	130-130	110-110	130-130	130-130	130-130	130-130	130-130	100-100
76708	White-tail deer	Negative	M	AB	2015	Modelling	Negative	200	52.234	-110.344	0	100-100	130-130	130-130	110-110		100-100	120-120	100-100	130-130		120-120	130-130	120-120	100-100	100-100	110-130	130-130	110-110	130-130	130-130	130-130	130-130	130-130	100-100
78088	White-tail deer	Negative	F	AB	2017	Modelling	Negative	166	51.6806	-112.001	0	100-100	110-130	130-130	110-110		100-100	120-120	100-100	130-130		120-120	130-130	120-120	100-100	100-100	130-130	130-130	110-110	130-130	130-130	130-130	130-130	130-130	100-100
80892	White-tail deer	Negative	M	AB	2016	Modelling	Negative	258	53.915	-111.15	0	100-100	130-130	130-130	110-110		100-100	120-120	100-100	130-130		120-120	130-130	120-120	100-100	100-100	130-130	130-130	110-110	130-130	130-130	130-130	130-130	130-130	100-100
81440	White-tail deer	Negative	M	AB	2016	Modelling	Negative	124	50.0806	-110.829	0	100-100	130-130	110-130	110-110		100-100	120-120	100-100	130-130		120-120	130-130	120-120	100-100	100-100	130-130	130-130	110-110	130-130	130-130	110-130	130-130	130-130	100-100
81578	White-tail deer	Negative	M	AB	2016	Modelling	Negative	116	49.5964	-110.753	0.5	100-100	110-130	130-130	110-110		100-100	100-120	100-100	130-130		120-120	130-130	120-120	100-100	100-100	130-130	130-130	110-110	130-130	130-130	130-130	130-130	130-130	100-110
82183	White-tail deer	Negative	F	AB	2016	Modelling	Negative	166	52.2339	-112.154	0	100-100	130-130	130-130	110-110		100-100	120-120	100-100	120-130		120-120	130-130	120-120	100-100	100-100	130-130	130-130	110-110	130-130	130-130	130-130	130-130	130-130	100-100
83704	White-tail deer	Negative	F	AB	2017	Modelling	Negative	162	51.3086	-111.1	0	100-100	130-130	130-130	110-110		100-100	120-120	100-100	130-130		120-120	130-130	120-120	120-120	100-120	130-130	130-130	110-110	110-130	130-130	130-130	110-130	130-130	100-100
83724	White-tail deer	Negative	M	AB	2017	Modelling	Negative	162	51.2887	-111.698	0	100-100	130-130	130-130	110-110		100-100	120-120	100-100	130-130		120-120	130-130	120-120	100-120	100-120	130-130	130-130	110-110	110-130	130-130	130-130	110-130	130-130	100-100
83796	White-tail deer	Negative	M	AB	2017	Modelling+subsampling	Negative	160	51.3538	-112.255	0	100-100	130-130	130-130	110-110		100-100	120-120	100-100	130-130		120-120	130-130	120-120	100-100	100-100	110-130	130-130	110-110	130-130	130-130	110-130	130-130	130-130	100-100
84243	White-tail deer	Negative	F	AB	2017	Modelling+subsampling	Negative	160	51.4052	-112.624	0	100-100	130-130	130-130	110-110		100-100	120-120	100-100	130-130		120-120	130-130	120-120	100-100	100-120	130-130	130-130	110-110	130-130	130-130	110-130	130-130	130-130	100-100
84245	White-tail deer	Negative	F	AB	2017	Modelling	Negative	158	51.6183	-112.98	0	100-100	130-130	130-130	110-110		100-100	120-120	100-100	130-130		120-120	130-130	120-120	100-100	100-100	130-130	130-130	110-110	130-130	130-130	110-130	130-130	130-130	100-100
84249	White-tail deer	Negative	M	AB	2017	Modelling	Negative	158	51.5505	-112.8	0.5	100-100	130-130	110-130	110-110		100-100	100-120	100-100	130-130		120-120	130-130	120-120	100-100	100-120	130-130	130-130	110-110	130-130	130-130	110-130	130-130	130-130	100-100
84261	White-tail deer	Negative	F	AB	2017	Modelling	Negative	158	51.6183	-112.98	0	100-100	130-130	130-130	110-110		100-100	120-120	100-100	130-130		120-120	130-130	120-120	100-100	100-120	130-130	130-130	110-110	130-130	130-130	130-130	130-130	130-130	100-100
85307	White-tail deer	Negative	M	AB	2016	Modelling+subsampling	Negative	234	52.4376	-110.539	0	100-100	130-130	130-130	110-110		100-100	120-120	100-100	130-130		120-120	130-130	120-120	100-100	100-100	130-130	130-130	110-110	130-130	130-130	110-130	130-130	130-130	100-100
86128	White-tail deer	Negative	M	AB	2015	Modelling	Negative	102	49.4103	-110.908	0.5	100-100	130-130	130-130	100-110		100-100	100-120	100-100	120-130		120-120	130-130	120-120	100-100	100-100	130-130	130-130	110-110	130-130	130-130	130-130	130-130	130-130	100-100
86129	White-tail deer	Negative	M	AB	2015	Modelling+subsampling	Negative	148	50.0952	-110.056	0.5	100-100	130-130	130-130	100-110		100-100	100-120	100-100	130-130		120-120	130-130	120-120	100-100	100-100	130-130	130-130	110-110	130-130	130-130	130-130	130-130	130-130	100-100
86924	White-tail deer	Negative	F	AB	2015	Modelling	Negative	234	52.8331	-110.852	0	100-120	130-130	130-130	110-110		100-100	120-120	100-100	130-130		120-120	130-130	120-120	100-120	100-120	130-130	130-130	110-110	110-130	130-130	130-130	110-130	130-130	100-100
86933	White-tail deer	Negative	F	AB	2015	Modelling	Negative	230	52.6226	-112.52	0.5	100-100	130-130	130-130	110-110		100-100	100-120	100-100	130-130		120-120	130-130	120-120	100-100	100-120	130-130	130-130	110-110	130-130	130-130	110-130	130-130	130-130	100-100
86936	White-tail deer	Negative	M	AB	2015	Modelling	Negative	232	52.8074	-111.375	0.5	100-100	130-130	130-130	110-110		100-100	100-120	100-100	130-130		120-120	130-130	120-120	100-100	100-120	130-130	130-130	110-110	130-130	130-130	110-110	130-130	130-130	100-100
86938	White-tail deer	Negative	F	AB	2015	Modelling	Negative	238	52.9298	-111.105	0	100-100	130-130	110-130	110-110		100-100	120-120	100-100	130-130		120-120	130-130	120-120	100-100	100-100	130-130	130-130	110-110	130-130	130-130	130-130	130-130	130-130	100-100
86943	White-tail deer	Negative	M	AB	2015	Modelling	Negative	256	53.8497	-110.643	0.5	100-100	130-130	130-130	100-110		100-100	100-120	100-100	130-130		120-120	130-130	120-120	100-100	100-100	130-130	130-130	110-110	130-130	130-130	110-130	130-130	130-130	100-100
86958	White-tail deer	Negative	F	AB	2015	Modelling	Negative	204	52.4252	-112.183	0.5	100-100	130-130	130-130	110-110		100-100	100-120	100-100	130-130		120-120	130-130	120-120	100-100	100-100	130-130	130-130	110-110	130-130	130-130	110-130	130-130	130-130	100-100
86959	White-tail deer	Negative	F	AB	2015	Modelling	Negative	238	53.2813	-111.571	0	100-100	130-130	130-130	110-110		100-100	120-120	100-100	130-130		120-120	130-130	120-120	120-120	100-120	130-130	130-130	110-110	110-130	130-130	130-130	110-130	130-130	100-100
86960	White-tail deer	Negative	M	AB	2015	Modelling	Negative	238	53.2886	-111.571	0	100-100	130-130	130-130	110-110		100-100	120-120	100-100	130-130		120-120	130-130	120-120	120-120	100-100	130-130	130-130	110-110	110-130	130-130	130-130	110-130	130-130	100-100
86985	White-tail deer	Negative	F	AB	2015	Modelling	Negative	238	53.134	-111.366	0.5	100-100	130-130	130-130	110-110		100-100	100-120	100-100	130-130		120-120	130-130	120-120	100-100	100-100	130-130	130-130	110-110	130-130	130-130	110-110	130-130	130-130	100-100
86987	White-tail deer	Negative	F	AB	2015	Modelling	Negative	204	52.5468	-112.362	0.5	100-100	130-130	110-130	110-110		100-100	100-120	100-100	130-130		120-120	130-130	120-120	100-100	100-120	130-130	130-130	110-110	130-130	130-130	130-130	130-130	130-130	100-100
86990	White-tail deer	Negative	M	AB	2015	Modelling	Negative	260	53.806	-111.991	0.5	100-100	130-130	130-130	110-110		100-100	100-120	100-100	130-130		120-120	130-130	120-120	100-100	100-120	130-130	130-130	110-110	130-130	130-130	110-110	130-130	130-130	100-100
86999	White-tail deer	Negative	F	AB	2015	Modelling	Negative	204	52.562	-112.422	0.5	100-100	130-130	130-130	110-110		100-100	100-120	100-120	130-130		120-120	130-130	120-120	100-100	100-100	130-130	130-130	110-110	130-130	130-130	130-130	130-130	130-130	100-100
87450	White-tail deer	Negative	M	AB	2016	Modelling	Negative	156	51.1743	-113.204	0.5	100-100	130-130	130-130	110-110		100-100	100-120	100-100	130-130		120-120	130-130	120-120	100-100	100-100	130-130	130-130	110-110	130-130	130-130	110-130	130-130	130-130	100-100
87507	White-tail deer	Negative	M	AB	2016	Modelling	Negative	500	53.8133	-110.321	0.5	100-100	130-130	130-130	110-110		100-100	100-120	100-100	130-130		120-120	130-130	120-120	100-100	100-100	130-130	130-130	110-110	130-130	130-130	110-110	130-130	130-130	100-100
88133	White-tail deer	Negative	M	AB	2017	Modelling	Negative	102	49.2939	-110.617	0.5	100-100	130-130	130-130	110-110		100-100	100-120	100-100	130-130		120-120	130-130	120-120	100-100	100-100	130-130	130-130	110-110	130-130	130-130	110-130	130-130	130-130	100-100
88175	White-tail deer	Negative	M	AB	2016	Modelling	Negative	102	49.24	-110.53	0	100-100	130-130	130-130	110-110		100-100	120-120	100-100	130-130		120-120	130-130	120-120	100-100	100-100	130-130	130-130	110-110	130-130	130-130	130-130	130-130	130-130	100-100
88179	White-tail deer	Negative	M	AB	2017	Modelling+subsampling	Negative	148	49.9932	-110.352	0.5	100-100	130-130	130-130	110-110		100-100	100-120	100-100	130-130		120-120	130-130	120-120	100-100	100-100	130-130	130-130	110-110	130-130	130-130	130-130	130-130	130-130	100-100
88554	White-tail deer	Negative	M	AB	2016	Modelling+subsampling	Negative	148	50.1972	-110.624	0.5	100-100	130-130	130-130	110-110		100-100	100-120	100-100	130-130		120-120	130-130	120-120	100-100	100-100	110-130	130-130	110-110	130-130	130-130	130-130	130-130	130-130	100-100
88579	White-tail deer	Negative	M	AB	2016	Modelling	Negative	118	49.6001	-110.281	1	100-100	130-130	130-130	110-110		100-100	100-100	100-100	130-130		120-120	130-130	120-120	100-100	100-100	130-130	130-130	110-110	130-130	130-130	110-130	130-130	130-130	100-100
90133	White-tail deer	Negative	M	AB	2016	Modelling	Negative	228	53.3124	-112.593	0	100-100	130-130	130-130	110-110		100-100	120-120	100-100	130-130		120-120	130-130	120-120	100-100	100-100	130-130	130-130	110-110	130-130	130-130	130-130	130-130	130-130	100-100
90604	White-tail deer	Negative	M	AB	2017	Modelling	Negative	232	52.6388	-111.182	1	100-100	130-130	130-130	110-110		100-100	100-100	100-100	130-130		120-120	130-130	120-120	100-100	100-120	130-130	130-130	110-110	130-130	130-130	110-110	130-130	130-130	100-100
90721	White-tail deer	Negative	M	AB	2017	Modelling	Negative	204	52.4252	-112.184	0	100-100	130-130	130-130	110-110		100-100	120-120	100-120	130-130		120-120	130-130	120-120	100-100	100-100	130-130	130-130	110-110	130-130	130-130	130-130	130-130	130-130	100-100
90741	White-tail deer	Negative	M	AB	2017	Modelling	Negative	204	52.4376	-111.906	0.5	100-100	110-130	130-130	110-110		100-100	100-120	100-100	130-130		120-120	130-130	120-120	100-100	100-120	130-130	130-130	110-110	130-130	130-130	110-130	130-130	130-130	100-100
90780	White-tail deer	Negative	F	AB	2016	Modelling	Negative	236	52.9198	-110.76	0	100-100	130-130	130-130	110-110		100-100	120-120	100-100	120-130		120-120	130-130	120-120	100-100	100-120	130-130	130-130	110-110	130-130	130-130	130-130	130-130	130-130	100-100
91004	White-tail deer	Negative	M	AB	2015	Modelling+subsampling	Negative	202	52.4084	-111.163	0	100-100	130-130	110-130	110-110		100-100	120-120	100-100	130-130		120-120	130-130	120-120	100-100	100-100	130-130	130-130	110-110	130-130	130-130	130-130	130-130	130-130	100-100
91009	White-tail deer	Negative	M	AB	2015	Modelling	Negative	166	51.7399	-112.184	0.5	100-100	130-130	130-130	110-110		100-100	100-120	100-100	130-130		120-120	130-130	120-120	100-100	100-100	130-130	130-130	110-110	130-130	130-130	110-130	130-130	130-130	100-100
91010	White-tail deer	Negative	M	AB	2015	Modelling+subsampling	Negative	160	51.4612	-112.121	0	100-100	130-130	130-130	110-110		100-100	120-120	100-100	130-130		120-120	130-130	120-120	100-100	100-100	110-130	130-130	110-110	130-130	130-130	130-130	130-130	130-130	100-100
91020	White-tail deer	Negative	M	AB	2015	Modelling	Negative	156	51.2742	-112.871	0.5	100-100	130-130	130-130	110-110		100-100	100-120	100-120	130-130		120-120	130-130	120-120	100-100	100-120	130-130	130-130	110-110	130-130	130-130	130-130	130-130	130-130	100-100
91026	White-tail deer	Negative	M	AB	2015	Modelling+subsampling	Negative	152	50.7525	-111.659	1	100-100	130-130	130-130	110-110		100-100	100-100	100-100	130-130		120-120	130-130	120-120	100-100	100-120	130-130	130-130	110-110	130-130	130-130	110-110	130-130	130-130	100-100
91033	White-tail deer	Negative	M	AB	2015	Modelling	Negative	152	50.7556	-111.677	0	100-100	130-130	130-130	110-110		100-100	120-120	100-100	130-130		120-120	110-130	120-120	120-120	100-100	130-130	130-130	110-110	110-130	130-130	130-130	110-130	130-130	100-100
91034	White-tail deer	Negative	M	AB	2015	Modelling	Negative	162	51.3106	-111.089	0.5	100-100	130-130	130-130	110-110		100-100	100-120	100-100	130-130		120-120	130-130	120-120	100-100	100-100	130-130	130-130	110-110	130-130	130-130	130-130	130-130	130-130	100-100
91070	White-tail deer	Negative	M	AB	2015	Modelling	Negative	204	52.4704	-111.997	0.5	100-100	130-130	110-130	110-110		100-100	100-120	100-100	130-130		120-120	130-130	120-120	100-100	100-120	130-130	130-130	110-110	130-130	130-130	130-130	130-130	130-130	100-100
91071	White-tail deer	Negative	F	AB	2015	Modelling	Negative	166	51.9103	-112.18	0	100-100	130-130	130-130	110-110		100-100	120-120	100-100	120-130		120-120	130-130	120-120	100-100	100-100	130-130	130-130	110-110	130-130	130-130	130-130	130-130	130-130	100-100
91075	White-tail deer	Negative	F	AB	2015	Modelling	Negative	156	51.2122	-113.025	0	100-100	130-130	130-130	110-110		100-100	120-120	100-120	130-130		120-120	130-130	120-120	100-100	100-120	130-130	130-130	110-110	130-130	130-130	110-130	130-130	130-130	100-100
91085	White-tail deer	Negative	M	AB	2015	Modelling	Negative	102	49.1483	-111.203	0	100-100	130-130	130-130	110-110		100-100	120-120	100-120	130-130		120-120	130-130	120-120	100-100	100-100	130-130	130-130	110-110	130-130	130-130	130-130	130-130	130-130	100-100
91090	White-tail deer	Negative	F	AB	2015	Modelling+subsampling	Negative	160	50.9938	-112.189	0.5	100-100	130-130	130-130	110-110		100-100	100-120	100-100	130-130		120-120	130-130	120-120	100-100	100-100	130-130	130-130	110-110	130-130	130-130	110-130	130-130	130-130	100-100
91100	White-tail deer	Negative	M	AB	2015	Modelling	Negative	166	51.88	-112.55	0.5	100-100	130-130	130-130	110-110		100-100	100-120	100-100	130-130		120-120	130-130	120-120	100-100	100-100	130-130	130-130	110-110	130-130	130-130	130-130	130-130	130-130	100-100
91474	White-tail deer	Negative	M	AB	2015	Modelling+subsampling	Negative	160	51.5361	-112.332	0	100-100	130-130	110-110	110-110		100-100	120-120	100-100	130-130		120-120	130-130	120-120	100-100	100-100	130-130	130-130	110-110	130-130	130-130	130-130	130-130	130-130	100-100
91475	White-tail deer	Negative	M	AB	2015	Modelling+subsampling	Negative	160	51.638	-112.09	0	100-100	110-130	130-130	110-110		100-100	120-120	100-100	130-130		120-120	130-130	120-120	100-100	100-100	130-130	130-130	110-110	130-130	130-130	130-130	130-130	100-130	100-100
91476	White-tail deer	Negative	M	AB	2015	Modelling	Negative	166	51.8563	-111.925	0	100-100	130-130	110-130	110-110		100-100	120-120	100-100	130-130		120-120	130-130	120-120	100-100	100-100	130-130	130-130	110-110	130-130	130-130	130-130	130-130	130-130	100-100
91477	White-tail deer	Negative	M	AB	2015	Modelling	Negative	166	51.6526	-111.901	0.5	100-100	130-130	130-130	110-110		100-100	100-120	100-100	130-130		120-120	130-130	120-120	100-100	100-100	130-130	130-130	110-110	130-130	130-130	130-130	130-130	130-130	100-100
91478	White-tail deer	Negative	F	AB	2015	Modelling	Negative	164	51.5798	-111.441	1	100-100	130-130	130-130	110-110		100-100	100-100	100-100	130-130		120-120	130-130	120-120	100-100	100-100	130-130	130-130	110-110	130-130	130-130	110-130	130-130	130-130	100-100
91481	White-tail deer	Negative	F	AB	2015	Modelling	Negative	166	51.9623	-112.295	0.5	100-100	130-130	130-130	110-110		100-100	100-120	100-100	130-130		120-120	130-130	120-120	100-100	100-100	130-130	130-130	110-110	130-130	130-130	130-130	130-130	130-130	100-100
91487	White-tail deer	Negative	M	AB	2015	Modelling+subsampling	Negative	160	51.5653	-112.097	0.5	100-100	130-130	130-130	110-110		100-100	100-120	100-100	130-130		120-120	130-130	120-120	100-100	100-100	130-130	130-130	110-110	130-130	130-130	130-130	130-130	130-130	100-100
91488	White-tail deer	Negative	M	AB	2015	Modelling+subsampling	Negative	160	51.478	-112.332	0	100-100	130-130	130-130	110-110		100-100	120-120	100-120	130-130		120-120	130-130	120-120	100-100	100-100	130-130	130-130	110-110	130-130	130-130	110-130	130-130	130-130	100-100
91493	White-tail deer	Negative	M	AB	2015	Modelling+subsampling	Negative	202	52.364	-111.083	0	100-100	130-130	130-130	110-110		100-100	120-120	100-100	130-130		120-120	130-130	120-120	100-100	100-100	130-130	130-130	110-110	130-130	130-130	110-130	130-130	130-130	100-100
91495	White-tail deer	Negative	F	AB	2015	Modelling	Negative	200	52.3161	-110.575	0.5	100-100	130-130	130-130	110-110		100-100	100-120	100-100	130-130		120-120	130-130	100-120	100-100	100-100	130-130	130-130	110-110	130-130	130-130	130-130	130-130	130-130	100-100
91507	White-tail deer	Negative	F	AB	2015	Modelling	Negative	108	49.221	-111.189	0	100-100	130-130	130-130	110-110		100-100	120-120	100-100	130-130		120-120	130-130	120-120	100-100	100-120	130-130	130-130	110-110	130-130	130-130	130-130	130-130	130-130	100-100
91538	White-tail deer	Negative	M	AB	2015	Modelling	Negative	164	51.8576	-111.205	0.5	100-100	130-130	130-130	110-110		100-100	100-120	100-100	130-130		120-120	130-130	120-120	100-100	100-120	110-130	130-130	110-110	130-130	130-130	110-130	130-130	130-130	100-100
91540	White-tail deer	Negative	M	AB	2015	Modelling+subsampling	Negative	152	50.8534	-111.86	0	100-100	130-130	110-110	110-110		100-100	120-120	100-100	130-130		120-120	130-130	120-120	100-100	100-120	130-130	130-130	110-110	130-130	130-130	130-130	130-130	130-130	100-100
91550	White-tail deer	Negative	F	AB	2015	Modelling	Negative	164	52.0207	-111.694	0.5	100-100	130-130	130-130	110-110		100-100	100-120	100-100	130-130		120-120	130-130	120-120	100-100	100-120	130-130	130-130	110-110	130-130	130-130	110-130	130-130	130-130	100-100
91575	White-tail deer	Negative	F	AB	2015	Modelling	Negative	164	52.0304	-111.584	0	100-100	110-130	130-130	110-110		100-100	120-120	100-100	130-130		120-120	130-130	120-120	100-100	100-100	130-130	130-130	110-110	130-130	130-130	110-130	130-130	100-130	100-100
91576	White-tail deer	Negative	F	AB	2015	Modelling	Negative	164	52.0049	-111.5	0	100-100	110-130	110-130	110-110		100-100	120-120	100-100	130-130		120-120	130-130	120-120	100-100	100-100	130-130	130-130	110-110	130-130	130-130	130-130	130-130	100-130	100-100
91579	White-tail deer	Negative	F	AB	2015	Modelling+subsampling	Negative	160	51.244	-112.529	0	100-100	130-130	130-130	110-110		100-100	120-120	100-100	130-130		120-120	130-130	120-120	100-100	100-100	130-130	130-130	110-110	130-130	130-130	130-130	130-130	130-130	100-100
91588	White-tail deer	Negative	F	AB	2015	Modelling	Negative	166	52.1874	-112.125	0.5	100-100	130-130	130-130	110-110		100-100	100-120	100-100	130-130		120-120	130-130	120-120	100-100	100-100	130-130	130-130	110-110	130-130	130-130	110-130	130-130	130-130	100-100
91591	White-tail deer	Negative	M	AB	2015	Modelling	Negative	156	51.2742	-112.894	0.5	100-100	130-130	130-130	110-110		100-100	100-120	100-100	130-130		120-120	130-130	120-120	100-100	100-100	130-130	130-130	110-110	130-130	130-130	110-130	130-130	130-130	100-100
91978	White-tail deer	Negative	F	AB	2016	Modelling+subsampling	Negative	152	50.8525	-111.211	0	100-100	130-130	130-130	110-110		100-100	120-120	100-100	130-130		120-120	130-130	120-120	100-100	100-100	130-130	130-130	110-110	130-130	130-130	130-130	130-130	130-130	100-100
91982	White-tail deer	Negative	F	AB	2016	Modelling+subsampling	Negative	152	50.8525	-111.211	0	100-100	130-130	130-130	110-110		100-100	120-120	100-120	130-130		120-120	130-130	120-120	100-100	100-120	130-130	130-130	110-110	130-130	130-130	130-130	130-130	130-130	100-100
92004	White-tail deer	Negative	F	AB	2017	Modelling+subsampling	Negative	202	52.3341	-111.102	0.5	100-100	130-130	130-130	110-110		100-100	100-120	100-120	130-130		120-120	130-130	120-120	100-100	100-100	130-130	130-130	110-110	130-130	130-130	130-130	130-130	130-130	100-100
92005	White-tail deer	Negative	F	AB	2017	Modelling+subsampling	Negative	202	52.3341	-111.102	1	100-100	130-130	130-130	110-110		100-100	100-100	100-100	130-130		120-120	130-130	120-120	100-100	100-120	130-130	130-130	110-110	130-130	130-130	110-110	130-130	130-130	100-100
92044	White-tail deer	Negative	M	AB	2016	Modelling	Negative	163	51.7399	-110.318	0	100-100	130-130	130-130	110-110		100-100	120-120	100-100	130-130		120-120	130-130	120-120	100-100	100-100	130-130	130-130	110-110	130-130	130-130	130-130	130-130	130-130	100-100
92312	White-tail deer	Negative	F	AB	2017	Modelling+subsampling	Negative	160	51.3538	-112.255	0	100-100	130-130	130-130	110-110		100-100	120-120	100-100	120-130		120-120	130-130	120-120	100-100	100-100	130-130	130-130	110-110	130-130	130-130	130-130	130-130	130-130	100-100
92315	White-tail deer	Negative	M	AB	2017	Modelling+subsampling	Negative	160	51.3538	-112.255	0.5	100-100	130-130	130-130	110-110		100-100	100-120	100-100	130-130		120-120	130-130	120-120	100-100	100-120	130-130	130-130	110-110	130-130	130-130	130-130	130-130	130-130	100-100
92316	White-tail deer	Negative	F	AB	2017	Modelling+subsampling	Negative	160	51.3538	-112.255	0	100-100	130-130	130-130	110-110		100-100	120-120	100-100	130-130		120-120	130-130	120-120	100-100	100-120	130-130	130-130	110-110	130-130	130-130	130-130	130-130	130-130	100-100
92673	White-tail deer	Negative	M	AB	2017	Modelling	Negative	163	51.6716	-110.415	0.5	100-100	130-130	130-130	110-110		100-100	100-120	100-100	120-130		120-120	130-130	120-120	100-100	100-120	130-130	130-130	110-110	130-130	130-130	130-130	130-130	130-130	100-100
94295	White-tail deer	Negative	M	AB	2016	Modelling+subsampling	Negative	160	51.0415	-112.185	0	100-100	110-130	130-130	110-110		100-100	120-120	100-100	130-130		120-120	130-130	120-120	100-100	100-100	130-130	130-130	110-110	130-130	130-130	130-130	130-130	130-130	100-100
96014	White-tail deer	Negative	M	AB	2017	Modelling	Negative	242	53.4199	-112.716	0	100-100	130-130	110-130	110-110		100-100	120-120	100-100	130-130		120-120	130-130	120-120	100-100	100-120	130-130	130-130	110-110	130-130	130-130	130-130	130-130	130-130	100-100
96027	White-tail deer	Negative	M	AB	2017	Modelling	Negative	242	53.519	-112.68	0.5	100-100	130-130	130-130	100-110		100-100	100-120	100-100	130-130		120-120	130-130	120-120	100-100	100-120	130-130	130-130	110-110	130-130	130-130	130-130	130-130	130-130	100-100
96031	White-tail deer	Negative	M	AB	2017	Modelling	Negative	242	53.4199	-112.716	0.5	100-100	130-130	130-130	110-110		100-100	100-120	100-120	130-130		120-120	130-130	120-120	100-100	100-120	130-130	130-130	110-110	130-130	130-130	130-130	130-130	130-130	100-100
96036	White-tail deer	Negative	M	AB	2017	Modelling	Negative	242	53.4199	-112.716	0.5	100-100	130-130	130-130	110-110		100-100	100-120	100-100	130-130		120-120	130-130	120-120	100-100	100-120	110-130	130-130	110-110	130-130	130-130	110-130	130-130	130-130	100-100
96037	White-tail deer	Negative	M	AB	2017	Modelling	Negative	242	53.4199	-112.716	0	100-100	130-130	130-130	110-110		100-100	120-120	100-100	130-130		120-120	130-130	120-120	100-100	100-120	130-130	130-130	110-110	130-130	130-130	110-130	130-130	130-130	100-100
96056	White-tail deer	Negative	M	AB	2017	Modelling	Negative	232	52.8227	-111.194	0	100-100	110-130	130-130	110-110		100-100	120-120	100-100	130-130		120-120	130-130	120-120	100-100	100-120	130-130	130-130	110-110	130-130	130-130	130-130	130-130	130-130	100-100
96314	White-tail deer	Negative	M	AB	2017	Modelling	Negative	228	53.1197	-112.677	0	100-100	130-130	130-130	110-110		100-100	120-120	100-100	130-130		120-120	130-130	120-120	100-100	100-120	110-130	130-130	110-110	130-130	130-130	130-130	130-130	130-130	100-100
96328	White-tail deer	Negative	M	AB	2017	Modelling	Negative	242	53.3148	-113.044	0.5	100-100	130-130	130-130	110-110		100-100	100-120	100-120	130-130		120-120	130-130	120-120	100-100	100-120	130-130	130-130	110-110	130-130	130-130	130-130	130-130	130-130	100-100
96371	White-tail deer	Negative	M	AB	2017	Modelling	Negative	500	53.9721	-110.376	1	100-100	130-130	130-130	110-110		100-100	100-100	100-100	130-130		120-120	130-130	120-120	100-100	100-120	130-130	130-130	110-110	130-130	130-130	110-110	130-130	130-130	100-100
96627	White-tail deer	Negative	F	AB	2016	Modelling+subsampling	Negative	152	50.9687	-112.057	0	100-100	130-130	130-130	110-110		100-100	120-120	100-100	130-130		120-120	130-130	120-120	100-100	100-120	110-130	130-130	110-110	130-130	130-130	130-130	130-130	130-130	100-100
96766	White-tail deer	Negative	F	AB	2016	Modelling+subsampling	Negative	152	50.85	-111.74	0	100-100	130-130	130-130	110-110		100-100	120-120	100-100	130-130		120-120	130-130	120-120	100-100	100-100	130-130	130-130	110-110	130-130	130-130	130-130	130-130	130-130	100-100
96782	White-tail deer	Negative	F	AB	2016	Modelling	Negative	151	50.9394	-110.918	0.5	100-100	130-130	130-130	110-110		100-100	100-120	100-100	130-130		120-120	130-130	120-120	100-100	100-100	130-130	130-130	110-110	130-130	130-130	110-130	130-130	130-130	100-100
96851	White-tail deer	Negative	M	AB	2016	Modelling	Negative	230	53.0505	-112.106	0.5	100-100	130-130	130-130	110-110		100-100	100-120	100-100	130-130		120-120	130-130	120-120	100-100	100-120	130-130	130-130	110-110	130-130	130-130	130-130	130-130	130-130	100-100
96991	White-tail deer	Negative	M	AB	2016	Modelling	Negative	242	53.3561	-112.983	0.5	100-100	130-130	130-130	110-110		100-100	100-120	100-100	130-130		120-120	130-130	120-120	100-100	100-100	130-130	130-130	110-110	130-130	130-130	130-130	130-130	130-130	100-100
98370	White-tail deer	Negative	F	AB	2016	Modelling	Negative	151	50.8379	-110.703	1	100-100	130-130	130-130	110-110		100-100	100-100	100-100	130-130		120-120	130-130	120-120	100-100	100-120	130-130	130-130	110-110	130-130	130-130	110-110	130-130	130-130	100-100
98631	White-tail deer	Negative	M	AB	2016	Modelling	Negative	236	53.136	-110.304	0	100-100	130-130	130-130	110-110		100-100	120-120	100-100	130-130		120-120	130-130	120-120	100-100	100-100	110-130	130-130	110-110	130-130	130-130	130-130	130-130	130-130	100-100
98805	White-tail deer	Negative	M	AB	2016	Modelling	Negative	254	53.4557	-111.72	0	100-100	130-130	130-130	110-110		100-100	120-120	100-100	120-130		120-120	130-130	120-120	100-100	100-120	130-130	130-130	110-110	130-130	130-130	130-130	130-130	130-130	100-100
99036	White-tail deer	Negative	M	AB	2016	Modelling	Negative	163	51.4634	-110.62	0.5	100-100	130-130	130-130	110-110		100-100	100-120	100-100	130-130		120-120	130-130	120-120	100-100	100-100	130-130	130-130	110-110	130-130	130-130	130-130	130-130	130-130	100-100
100094	White-tail deer	Negative	M	AB	2017	Modelling	Negative	158	51.8127	-113.011	0	100-100	130-130	110-130	110-110		100-100	120-120	100-100	130-130		120-120	130-130	120-120	100-100	100-100	130-130	130-130	110-110	130-130	130-130	130-130	130-130	130-130	100-100
100196	White-tail deer	Negative	M	AB	2016	Modelling	Negative	151	50.9394	-110.941	0.5	100-100	130-130	130-130	100-110		100-100	100-120	100-100	130-130		120-120	130-130	120-120	100-100	100-100	130-130	130-130	110-110	130-130	130-130	110-130	130-130	130-130	100-100
100213	White-tail deer	Negative	M	AB	2016	Modelling	Negative	118	49.5271	-110.304	0.5	100-100	130-130	130-130	110-110		100-100	100-120	100-100	130-130		120-120	130-130	120-120	100-100	100-120	130-130	130-130	110-110	130-130	130-130	130-130	130-130	130-130	100-100
100217	White-tail deer	Negative	F	AB	2016	Modelling	Negative	164	52.0069	-111.704	0	100-100	130-130	130-130	110-110		100-100	120-120	100-100	130-130		120-120	130-130	120-120	120-120	100-120	130-130	130-130	110-110	110-130	130-130	130-130	110-130	130-130	100-100
100218	White-tail deer	Negative	F	AB	2016	Modelling	Negative	164	52	-111.569	0.5	100-100	130-130	130-130	110-110		100-100	100-120	100-100	130-130		120-120	130-130	120-120	100-100	100-120	110-130	130-130	110-110	130-130	130-130	110-130	130-130	130-130	100-100
100254	White-tail deer	Negative	F	AB	2016	Modelling	Negative	162	51.2741	-111.089	0.5	100-100	130-130	130-130	110-110		100-100	100-120	100-100	130-130		120-120	130-130	120-120	100-100	100-120	130-130	130-130	110-110	130-130	130-130	130-130	130-130	130-130	100-100
100258	White-tail deer	Negative	M	AB	2016	Modelling+subsampling	Negative	160	51.5082	-112.014	0.5	100-100	130-130	130-130	110-110		100-100	100-120	100-100	130-130		120-120	130-130	120-120	100-100	100-120	110-130	130-130	110-110	130-130	130-130	130-130	130-130	130-130	100-100
100264	White-tail deer	Negative	M	AB	2016	Modelling	Negative	102	49.1188	-110.818	0	100-100	130-130	130-130	110-110		100-100	120-120	100-120	130-130		120-120	130-130	120-120	100-100	100-120	130-130	130-130	110-110	130-130	130-130	110-130	130-130	130-130	100-100
100288	White-tail deer	Negative	F	AB	2016	Modelling	Negative	106	49.3667	-111.917	0.5	100-100	130-130	130-130	110-110		100-100	100-120	100-100	130-130		120-120	130-130	120-120	100-100	100-100	130-130	130-130	110-110	130-130	130-130	110-110	130-130	130-130	100-100
100405	White-tail deer	Negative	M	AB	2016	Modelling	Negative	144	50.2409	-111.706	0.5	100-100	130-130	130-130	110-110		100-100	100-120	100-100	130-130		120-120	130-130	120-120	100-100	100-120	130-130	130-130	110-110	130-130	130-130	110-130	130-130	130-130	100-100
100541	White-tail deer	Negative	M	AB	2016	Modelling	Negative	158	51.7776	-112.745	0	100-100	130-130	110-130	110-110		100-100	120-120	100-100	120-130		120-120	130-130	120-120	100-100	100-120	130-130	130-130	110-110	130-130	130-130	130-130	130-130	130-130	100-100
100571	White-tail deer	Negative	M	AB	2016	Modelling	Negative	166	51.7399	-112.633	0.5	100-100	130-130	130-130	110-110		100-100	100-120	100-100	130-130		120-120	130-130	120-120	100-100	100-120	130-130	130-130	110-110	130-130	130-130	130-130	130-130	130-130	100-100
100579	White-tail deer	Negative	M	AB	2016	Modelling	Negative	166	51.7398	-112.066	0	100-100	130-130	130-130	110-110		100-100	120-120	100-100	130-130		120-120	130-130	120-120	100-100	100-120	130-130	130-130	110-110	130-130	130-130	110-130	130-130	130-130	100-100
100587	White-tail deer	Negative	F	AB	2016	Modelling	Negative	166	51.7981	-112.279	0.5	100-100	130-130	130-130	110-110		100-100	100-120	100-100	130-130		120-120	130-130	120-120	100-100	100-120	130-130	130-130	110-110	130-130	130-130	130-130	130-130	130-130	100-100
100601	White-tail deer	Negative	M	AB	2016	Modelling	Negative	156	50.9252	-112.964	0	100-100	130-130	130-130	110-110		100-100	120-120	100-100	130-130		120-120	130-130	120-120	100-100	100-120	130-130	130-130	110-110	130-130	130-130	130-130	130-130	130-130	100-100
100742	White-tail deer	Negative	M	AB	2016	Modelling	Negative	156	50.9542	-113.29	0	100-100	130-130	130-130	110-110		100-100	120-120	100-120	130-130		120-120	130-130	120-120	100-100	100-100	130-130	130-130	110-110	130-130	130-130	130-130	130-130	130-130	100-100
100743	White-tail deer	Negative	M	AB	2016	Modelling	Negative	156	50.9542	-113.196	0	100-100	110-130	130-130	110-110		100-100	120-120	100-120	130-130		120-120	130-130	120-120	100-100	100-120	130-130	130-130	110-110	130-130	130-130	130-130	130-130	130-130	100-100
100744	White-tail deer	Negative	F	AB	2016	Modelling	Negative	156	51.2742	-112.73	0.5	100-100	130-130	130-130	110-110		100-100	100-120	100-120	130-130		120-120	130-130	120-120	100-100	100-120	130-130	130-130	110-110	130-130	130-130	130-130	130-130	130-130	100-100
100745	White-tail deer	Negative	M	AB	2016	Modelling	Negative	156	51.2742	-112.777	0	100-100	130-130	130-130	110-110		100-100	120-120	100-100	130-130		120-120	130-130	120-120	100-100	100-120	130-130	130-130	110-110	130-130	130-130	110-130	130-130	130-130	100-100
100758	White-tail deer	Negative	M	AB	2016	Modelling+subsampling	Negative	234	52.8033	-110.397	1	100-100	130-130	130-130	110-110		100-100	100-100	100-100	130-130		120-120	130-130	120-120	100-100	100-120	130-130	130-130	110-110	130-130	130-130	110-110	130-130	130-130	100-100
100775	White-tail deer	Negative	M	AB	2016	Modelling	Negative	204	52.2379	-111.848	1	100-100	130-130	130-130	110-110		100-100	100-100	100-100	130-130		120-120	130-130	120-120	100-100	100-120	130-130	130-130	110-110	130-130	130-130	110-110	130-130	130-130	100-100
101163	White-tail deer	Negative	M	AB	2017	Modelling	Negative	236	53.2671	-110.207	0	100-100	130-130	130-130	110-110		100-100	120-120	100-100	130-130		120-120	130-130	120-120	100-100	100-100	130-130	130-130	110-110	130-130	130-130	130-130	130-130	130-130	100-100
102097	White-tail deer	Negative	F	AB	2016	Modelling	Negative	236	52.9634	-110.155	0.5	100-100	130-130	130-130	110-110		100-100	100-120	100-120	130-130		120-120	130-130	120-120	100-100	100-120	130-130	130-130	110-110	130-130	130-130	110-130	130-130	130-130	100-100
102115	White-tail deer	Negative	M	AB	2016	Modelling	Negative	200	52.1519	-110.093	0	100-100	130-130	130-130	110-110		100-100	120-120	100-100	130-130		120-120	130-130	120-120	100-100	100-120	130-130	130-130	110-110	130-130	130-130	110-130	130-130	130-130	100-100
103503	White-tail deer	Negative	M	AB	2016	Modelling+subsampling	Negative	160	51.4779	-112.261	0	100-100	130-130	130-130	110-110		100-100	120-120	100-100	130-130		120-120	130-130	120-120	100-100	100-120	130-130	130-130	110-110	130-130	130-130	110-130	130-130	130-130	100-100
103669	White-tail deer	Negative	M	AB	2016	Modelling+subsampling	Negative	160	51.1269	-112.357	0	100-100	130-130	130-130	110-110		100-100	120-120	100-100	130-130		120-120	130-130	120-120	100-100	100-120	130-130	130-130	110-110	130-130	130-130	110-130	130-130	130-130	100-100
103700	White-tail deer	Negative	M	AB	2016	Modelling+subsampling	Negative	160	51.26	-112.2	1	100-100	130-130	130-130	110-110		100-100	100-100	100-100	130-130		120-120	130-130	120-120	100-100	100-120	130-130	130-130	110-110	130-130	130-130	110-110	130-130	130-130	100-100
103717	White-tail deer	Negative	M	AB	2016	Modelling	Negative	144	50.1498	-111.664	0.5	100-100	130-130	130-130	110-110		100-100	100-120	100-100	130-130		120-120	130-130	120-120	100-100	100-120	130-130	130-130	110-110	130-130	130-130	110-130	130-130	130-130	100-100
103736	White-tail deer	Negative	M	AB	2016	Modelling	Negative	156	51.1725	-112.941	1	100-100	130-130	130-130	100-110		100-100	100-100	100-100	130-130		120-120	130-130	120-120	100-100	100-120	130-130	130-130	110-110	130-130	130-130	110-110	130-130	130-130	100-100
103737	White-tail deer	Negative	M	AB	2016	Modelling	Negative	102	49.1483	-111.192	0.5	100-100	110-130	130-130	110-110		100-100	100-120	100-100	130-130		120-120	130-130	120-120	100-100	100-120	130-130	130-130	110-110	130-130	130-130	130-130	130-130	130-130	100-100
103759	White-tail deer	Negative	M	AB	2016	Modelling	Negative	151	50.925	-110.871	0	100-100	130-130	130-130	110-110		100-100	120-120	100-100	130-130		120-120	130-130	120-120	100-100	100-120	110-110	130-130	110-110	130-130	130-130	130-130	130-130	130-130	100-100
103769	White-tail deer	Negative	M	AB	2016	Modelling	Negative	138	50.6341	-112.781	0.5	100-100	130-130	130-130	110-110		100-100	100-120	100-100	130-130		120-120	130-130	120-120	100-100	100-100	110-130	130-130	110-110	130-130	130-130	130-130	130-130	130-130	100-100
103793	White-tail deer	Negative	M	AB	2016	Modelling	Negative	162	51.3906	-111.253	0	100-100	130-130	130-130	110-110		100-100	120-120	100-120	130-130		120-120	130-130	120-120	100-100	100-120	130-130	130-130	110-110	130-130	130-130	110-130	130-130	130-130	100-100
103876	White-tail deer	Negative	F	AB	2016	Modelling	Negative	204	52.5375	-112.886	0.5	100-100	130-130	130-130	110-110		100-100	100-120	100-100	130-130		120-120	130-130	120-120	100-100	100-120	130-130	130-130	110-110	130-130	130-130	110-130	130-130	130-130	100-100
104702	White-tail deer	Negative	F	AB	2017	Modelling	Negative	118	49.59	-110.371	0	100-100	130-130	130-130	110-110		100-100	120-120	100-100	120-130		120-120	130-130	120-120	100-100	100-100	130-130	130-130	110-110	130-130	130-130	130-130	130-130	130-130	100-100
104710	White-tail deer	Negative	F	AB	2017	Modelling+subsampling	Negative	119	49.8187	-110.485	0	100-100	130-130	130-130	110-110		100-100	120-120	100-100	130-130		120-120	130-130	120-120	100-100	100-120	130-130	130-130	110-110	130-130	130-130	130-130	130-130	130-130	100-100
104713	White-tail deer	Negative	F	AB	2017	Modelling+subsampling	Negative	119	49.8187	-110.485	0	100-100	130-130	130-130	110-110		100-100	120-120	100-100	130-130		120-120	130-130	120-120	100-100	100-120	130-130	130-130	110-110	130-130	130-130	130-130	130-130	130-130	100-100
104714	White-tail deer	Negative	M	AB	2017	Modelling+subsampling	Negative	119	49.8187	-110.485	0	100-100	130-130	130-130	110-110		100-100	120-120	100-100	120-130		120-120	130-130	120-120	100-100	100-100	130-130	130-130	110-110	130-130	130-130	130-130	130-130	130-130	100-100
104726	White-tail deer	Negative	F	AB	2017	Modelling+subsampling	Negative	148	50.2558	-110.188	0	100-100	130-130	130-130	110-110		100-100	120-120	100-120	130-130		120-120	130-130	120-120	100-100	100-100	130-130	130-130	110-110	130-130	130-130	130-130	130-130	130-130	100-100
104732	White-tail deer	Negative	M	AB	2017	Modelling	Negative	116	49.7314	-110.598	0	100-100	130-130	130-130	110-110		100-100	120-120	100-100	130-130		120-120	130-130	120-120	100-100	100-100	130-130	130-130	110-110	130-130	130-130	110-130	130-130	130-130	100-100
104742	White-tail deer	Negative	F	AB	2017	Modelling+subsampling	Negative	148	50.0365	-110.227	0.5	100-100	130-130	130-130	110-110		100-100	100-120	100-100	130-130		120-120	130-130	120-120	100-100	100-120	110-130	130-130	110-110	130-130	130-130	110-130	130-130	130-130	100-100
104763	White-tail deer	Negative	F	AB	2017	Modelling+subsampling	Negative	119	49.8148	-110.296	0	100-100	130-130	130-130	110-110		100-100	120-120	100-100	130-130		120-120	130-130	120-120	100-100	100-100	110-110	130-130	110-110	130-130	130-130	130-130	130-130	130-130	100-100
104765	White-tail deer	Negative	M	AB	2017	Modelling+subsampling	Negative	148	50.1996	-110.374	1	100-100	130-130	130-130	110-110		100-100	100-100	100-100	130-130		120-120	130-130	120-120	100-100	100-100	130-130	130-130	110-110	130-130	130-130	110-110	130-130	130-130	100-100
104766	White-tail deer	Negative	M	AB	2017	Modelling+subsampling	Negative	119	49.9278	-110.034	0.5	100-100	130-130	130-130	100-110		100-100	100-120	100-100	130-130		120-120	130-130	120-120	100-100	100-100	130-130	130-130	110-110	130-130	130-130	130-130	130-130	130-130	100-100
104771	White-tail deer	Negative	F	AB	2017	Modelling+subsampling	Negative	148	50.1996	-110.374	0	100-100	130-130	130-130	110-110		100-100	120-120	100-100	120-130		120-120	130-130	120-120	100-100	100-100	110-130	130-130	110-110	130-130	130-130	130-130	130-130	130-130	100-100
104788	White-tail deer	Negative	M	AB	2017	Modelling	Negative	118	49.4848	-110.101	0	100-100	130-130	130-130	110-110		100-100	120-120	100-100	120-130		120-120	130-130	120-120	100-100	100-120	130-130	130-130	110-110	130-130	130-130	130-130	130-130	130-130	100-100
104790	White-tail deer	Negative	F	AB	2017	Modelling	Negative	116	49.7005	-110.816	0	100-100	130-130	110-130	110-110		100-100	120-120	100-100	130-130		100-120	130-130	120-120	100-100	100-100	130-130	130-130	110-110	130-130	130-130	130-130	130-130	130-130	100-100
108013	White-tail deer	Negative	M	AB	2017	Modelling	Negative	203	52.3884	-111.563	0	100-100	130-130	130-130	110-110		100-100	120-120	100-100	130-130		120-120	130-130	120-120	100-100	100-120	130-130	130-130	110-110	130-130	130-130	130-130	130-130	130-130	100-100
108031	White-tail deer	Negative	F	AB	2017	Modelling	Negative	230	52.8374	-112.122	0	100-100	130-130	130-130	110-110		100-100	120-120	100-100	130-130		120-120	130-130	120-120	100-100	100-100	110-110	130-130	110-110	130-130	130-130	130-130	130-130	130-130	100-100
108063	White-tail deer	Negative	M	AB	2017	Modelling	Negative	204	52.5041	-112.238	0	100-100	130-130	110-130	110-110		100-100	120-120	100-100	130-130		100-120	130-130	120-120	100-100	100-120	130-130	130-130	110-110	130-130	130-130	130-130	130-130	130-130	100-100
108094	White-tail deer	Negative	F	AB	2017	Modelling	Negative	203	52.3884	-111.563	0	100-100	130-130	130-130	110-110		100-100	120-120	100-120	130-130		120-120	130-130	120-120	100-100	100-100	130-130	130-130	110-110	130-130	130-130	130-130	130-130	130-130	100-100
108110	White-tail deer	Negative	F	AB	2017	Modelling	Negative	238	53.1439	-111.296	0	100-100	130-130	130-130	110-110		100-100	120-120	100-100	130-130		120-120	130-130	120-120	100-100	100-120	130-130	130-130	110-110	130-130	130-130	130-130	130-130	130-130	100-100
108135	White-tail deer	Negative	F	AB	2017	Modelling	Negative	238	53.1666	-111.686	0	100-100	130-130	130-130	110-110		100-100	120-120	100-100	120-130		120-120	130-130	120-120	100-100	100-120	130-130	130-130	110-110	130-130	130-130	130-130	130-130	130-130	100-100
108167	White-tail deer	Negative	M	AB	2017	Modelling+subsampling	Negative	234	52.4846	-110.533	0.5	100-100	130-130	130-130	110-110		100-100	100-120	100-120	130-130		120-120	130-130	120-120	100-100	100-100	130-130	130-130	110-110	130-130	130-130	110-130	130-130	130-130	100-100
108221	White-tail deer	Negative	M	AB	2017	Modelling+subsampling	Negative	234	52.6887	-110.159	0.5	100-100	130-130	130-130	110-110		100-100	100-120	100-100	120-130		120-120	130-130	120-120	100-100	100-120	130-130	130-130	110-110	130-130	130-130	130-130	130-130	130-130	100-100
108228	White-tail deer	Negative	F	AB	2017	Modelling+subsampling	Negative	234	52.656	-110.323	0	100-100	130-130	130-130	110-110		100-100	120-120	100-100	130-130		120-120	130-130	120-120	100-100	100-100	130-130	130-130	110-110	130-130	130-130	130-130	130-130	130-130	100-100
108229	White-tail deer	Negative	F	AB	2017	Modelling+subsampling	Negative	234	52.6421	-110.249	1	100-100	130-130	130-130	100-110		100-100	100-100	100-100	130-130		120-120	130-130	120-120	100-100	100-120	130-130	130-130	110-110	130-130	130-130	110-110	130-130	130-130	100-100
108306	White-tail deer	Negative	M	AB	2017	Modelling	Negative	156	50.9542	-112.719	0	100-100	130-130	130-130	110-110		100-100	120-120	100-100	120-130		120-120	130-130	120-120	100-100	100-120	130-130	130-130	110-110	130-130	130-130	130-130	130-130	130-130	100-100
108308	White-tail deer	Negative	M	AB	2017	Modelling+subsampling	Negative	160	51.239	-112.504	0.5	100-100	130-130	130-130	110-110		100-100	100-120	100-100	130-130		120-120	130-130	120-120	100-100	100-100	130-130	130-130	110-110	130-130	130-130	130-130	130-130	130-130	100-100
108310	White-tail deer	Negative	M	AB	2017	Modelling	Negative	156	51.0569	-112.884	0.5	100-100	110-130	130-130	100-110		100-100	100-120	100-100	130-130		120-120	130-130	120-120	100-100	100-120	130-130	130-130	110-110	130-130	130-130	110-130	130-130	100-130	100-100
108321	White-tail deer	Negative	M	AB	2017	Modelling	Negative	156	51.1072	-113.104	0	100-100	130-130	130-130	110-110		100-100	120-120	100-100	130-130		120-120	130-130	120-120	100-100	100-120	130-130	130-130	110-110	130-130	130-130	130-130	130-130	130-130	100-100
108322	White-tail deer	Negative	M	AB	2017	Modelling	Negative	156	51.1072	-113.104	0	100-100	130-130	130-130	110-110		100-100	120-120	100-100	130-130		120-120	130-130	120-120	100-120	100-120	130-130	130-130	110-110	110-130	130-130	130-130	110-130	130-130	100-100
108328	White-tail deer	Negative	M	AB	2017	Modelling+subsampling	Negative	152	50.8956	-111.804	0	100-100	130-130	130-130	110-110		100-100	120-120	100-100	130-130		120-120	130-130	120-120	100-100	100-120	130-130	130-130	110-110	130-130	130-130	130-130	130-130	130-130	100-100
108330	White-tail deer	Negative	M	AB	2017	Modelling	Negative	156	51.1072	-113.104	0.5	100-100	130-130	130-130	100-110		100-100	100-120	100-100	130-130		120-120	130-130	120-120	100-100	100-120	130-130	130-130	110-110	130-130	130-130	110-130	130-130	130-130	100-100
108336	White-tail deer	Negative	F	AB	2017	Modelling	Negative	156	51.1072	-113.104	0	100-100	130-130	130-130	110-110		100-100	120-120	100-100	130-130		120-120	130-130	120-120	100-120	100-120	130-130	130-130	110-110	110-130	130-130	130-130	110-130	130-130	100-100
108346	White-tail deer	Negative	M	AB	2017	Modelling	Negative	158	51.6736	-113.183	0.5	100-100	130-130	130-130	110-110		100-100	100-120	100-100	130-130		120-120	130-130	120-120	100-100	100-120	130-130	130-130	110-110	130-130	130-130	110-130	130-130	130-130	100-100
108350	White-tail deer	Negative	M	AB	2017	Modelling	Negative	156	51.3485	-112.895	0	100-100	130-130	130-130	110-110		100-100	120-120	100-120	130-130		120-120	130-130	120-120	100-100	100-120	130-130	130-130	110-110	130-130	130-130	130-130	130-130	130-130	100-100
108353	White-tail deer	Negative	F	AB	2017	Modelling	Negative	166	52.0179	-112.33	0.5	100-100	130-130	130-130	110-110		100-100	100-120	100-100	130-130		120-120	130-130	120-120	100-100	100-120	130-130	130-130	110-110	130-130	130-130	130-130	130-130	130-130	100-100
108369	White-tail deer	Negative	M	AB	2017	Modelling	Negative	138	50.5688	-112.515	1	100-100	130-130	130-130	110-110		100-100	100-100	100-100	130-130		120-120	130-130	120-120	100-100	100-120	130-130	130-130	110-110	130-130	130-130	110-110	130-130	130-130	100-100
108387	White-tail deer	Negative	M	AB	2017	Modelling+subsampling	Negative	160	51.2071	-112.476	0	100-100	130-130	130-130	110-110		100-100	120-120	120-120	130-130		120-120	130-130	120-120	100-100	100-120	130-130	130-130	110-110	130-130	130-130	130-130	130-130	130-130	100-100
108392	White-tail deer	Negative	F	AB	2017	Modelling	Negative	166	51.9628	-112.296	0.5	100-100	130-130	130-130	110-110		100-100	100-120	100-100	130-130		120-120	130-130	120-120	100-100	100-120	110-130	130-130	110-110	130-130	130-130	130-130	130-130	130-130	100-100
108402	White-tail deer	Negative	F	AB	2017	Modelling+subsampling	Negative	152	50.98	-111.98	0.5	100-100	130-130	130-130	110-110		100-100	100-120	100-100	130-130		120-120	130-130	120-120	100-100	100-120	130-130	130-130	110-110	130-130	130-130	130-130	130-130	130-130	100-100
108407	White-tail deer	Negative	M	AB	2017	Modelling	Negative	162	51.4573	-111.63	0.5	100-100	130-130	130-130	110-110		100-100	100-120	100-100	130-130		120-120	130-130	120-120	100-100	100-120	110-130	130-130	110-110	130-130	130-130	130-130	130-130	130-130	100-100
108447	White-tail deer	Negative	F	AB	2017	Modelling	Negative	208	52.0113	-113.086	0.5	100-100	130-130	110-130	110-110		100-100	100-120	100-100	130-130		120-120	130-130	120-120	100-100	100-120	130-130	130-130	110-110	130-130	130-130	130-130	130-130	130-130	100-100
108470	White-tail deer	Negative	M	AB	2017	Modelling+subsampling	Negative	152	50.8668	-111.603	0.5	100-100	110-130	130-130	110-110		100-130	100-120	100-100	130-130		120-120	130-130	120-120	100-100	100-120	130-130	130-130	110-110	130-130	130-130	110-130	130-130	130-130	100-100
108475	White-tail deer	Negative	M	AB	2017	Modelling	Negative	204	52.5562	-112.387	0.5	100-100	130-130	130-130	110-110		100-100	100-120	100-100	130-130		120-120	130-130	120-120	100-100	100-120	110-130	130-130	110-110	130-130	130-130	110-130	130-130	130-130	100-100
108482	White-tail deer	Negative	F	AB	2017	Modelling	Negative	118	49.4394	-110.326	0	100-100	110-130	130-130	110-110		100-100	120-120	100-100	130-130		120-120	130-130	120-120	100-100	100-100	130-130	130-130	110-110	130-130	130-130	130-130	130-130	130-130	100-100
108490	White-tail deer	Negative	M	AB	2017	Modelling+subsampling	Negative	160	51.4629	-112.185	1	100-100	130-130	130-130	110-110		100-100	100-100	100-100	130-130		120-120	130-130	120-120	100-100	100-120	130-130	130-130	110-110	130-130	130-130	110-110	130-130	130-130	100-100
108511	White-tail deer	Negative	F	AB	2017	Modelling+subsampling	Negative	202	52.4667	-111.259	0.5	100-100	130-130	130-130	110-110		100-100	100-120	100-100	130-130		120-120	130-130	120-120	100-100	100-100	130-130	130-130	110-110	130-130	130-130	110-130	130-130	130-130	100-100
108516	White-tail deer	Negative	M	AB	2017	Modelling+subsampling	Negative	202	52.3341	-111.102	0.5	100-100	130-130	130-130	110-110		100-100	100-120	100-100	120-130		120-120	130-130	120-120	100-100	100-120	130-130	130-130	110-110	130-130	130-130	130-130	130-130	130-130	100-100
108518	White-tail deer	Negative	M	AB	2017	Modelling+subsampling	Negative	202	52.3341	-111.102	0	100-100	130-130	110-130	110-110		100-100	120-120	100-100	130-130		120-120	130-130	120-120	100-100	100-120	130-130	110-130	110-110	130-130	130-130	130-130	130-130	130-130	100-100
108528	White-tail deer	Negative	M	AB	2017	Modelling	Negative	200	52.1793	-110.404	0.5	100-100	130-130	130-130	110-110		100-100	100-120	100-100	130-130		120-120	130-130	120-120	100-100	100-120	130-130	130-130	110-110	130-130	130-130	110-130	130-130	130-130	100-100
108531	White-tail deer	Negative	F	AB	2017	Modelling+subsampling	Negative	234	52.59	-110.581	0	100-100	130-130	130-130	110-110		100-100	120-120	100-100	130-130		120-120	130-130	120-120	100-100	100-100	130-130	130-130	110-110	130-130	130-130	130-130	130-130	130-130	100-100
108535	White-tail deer	Negative	M	AB	2017	Modelling	Negative	200	52.3962	-110.678	0	100-100	130-130	130-130	110-110		100-100	120-120	100-100	120-130		120-120	130-130	120-120	100-100	100-120	130-130	130-130	110-110	130-130	130-130	110-130	130-130	130-130	100-100
108536	White-tail deer	Negative	F	AB	2017	Modelling	Negative	200	52.3962	-110.678	0.5	100-100	130-130	130-130	110-110		100-100	100-120	100-100	130-130		120-120	130-130	120-120	100-100	100-100	130-130	130-130	110-110	130-130	130-130	130-130	130-130	130-130	100-100
108537	White-tail deer	Negative	M	AB	2017	Modelling+subsampling	Negative	202	52.3341	-111.102	1	100-100	130-130	130-130	110-110		100-100	100-100	100-100	130-130		120-120	130-130	120-120	100-100	100-120	130-130	130-130	110-110	130-130	130-130	110-110	130-130	130-130	100-100
108541	White-tail deer	Negative	F	AB	2017	Modelling+subsampling	Negative	202	52.4736	-110.909	0.5	100-100	130-130	130-130	110-110		100-100	100-120	100-100	130-130		120-120	130-130	120-120	100-100	100-100	130-130	130-130	110-110	130-130	130-130	130-130	130-130	130-130	100-100
108545	White-tail deer	Negative	F	AB	2017	Modelling+subsampling	Negative	202	52.3341	-111.102	0.5	100-100	130-130	130-130	110-110		100-100	100-120	100-100	130-130		120-120	130-130	120-120	100-100	100-120	130-130	130-130	110-110	130-130	130-130	130-130	130-130	130-130	100-100
108560	White-tail deer	Negative	M	AB	2017	Modelling	Negative	162	51.3086	-111.1	0	100-100	130-130	130-130	110-110		100-100	120-120	100-100	120-130		120-120	130-130	120-120	100-100	100-120	130-130	130-130	110-110	130-130	130-130	130-130	130-130	130-130	100-100
108587	White-tail deer	Negative	F	AB	2017	Modelling	Negative	162	51.3086	-111.1	0.5	100-100	130-130	130-130	110-110		100-100	100-120	100-100	130-130		120-120	130-130	120-120	100-100	100-120	130-130	130-130	110-110	130-130	130-130	130-130	130-130	130-130	100-100
108588	White-tail deer	Negative	M	AB	2017	Modelling	Negative	162	51.3086	-111.1	0.5	100-100	130-130	130-130	100-110		100-100	100-120	100-100	130-130		120-120	130-130	120-120	100-100	100-120	110-130	130-130	110-110	130-130	130-130	130-130	130-130	130-130	100-100
108601	White-tail deer	Negative	F	AB	2017	Modelling	Negative	156	51.1072	-113.104	0	100-100	130-130	130-130	110-110		100-100	120-120	100-120	130-130		120-120	130-130	120-120	100-100	100-100	130-130	130-130	110-110	130-130	130-130	130-130	130-130	130-130	100-100
108617	White-tail deer	Negative	F	AB	2017	Modelling	Negative	166	51.9628	-112.296	0	100-100	130-130	130-130	110-110		100-100	120-120	100-100	120-130		120-120	130-130	120-120	100-100	100-120	110-130	130-130	110-110	130-130	130-130	130-130	130-130	130-130	100-100
108626	White-tail deer	Negative	F	AB	2017	Modelling	Negative	156	51.2793	-113.375	0.5	100-100	130-130	110-130	100-110		100-100	100-120	100-100	130-130		120-120	130-130	120-120	100-100	100-120	130-130	130-130	110-110	130-130	130-130	130-130	130-130	130-130	100-100
108629	White-tail deer	Negative	F	AB	2017	Modelling	Negative	206	52.5206	-112.713	0	100-100	110-130	130-130	110-110		100-100	120-120	100-100	130-130		120-120	130-130	120-120	100-100	100-120	110-130	130-130	110-110	130-130	130-130	130-130	130-130	100-130	100-100
108644	White-tail deer	Negative	M	AB	2017	Modelling	Negative	151	50.9264	-110.874	0.5	100-100	130-130	130-130	110-110		100-100	100-120	100-100	130-130		120-120	130-130	120-120	100-100	100-120	130-130	130-130	110-110	130-130	130-130	130-130	130-130	130-130	100-100
108657	White-tail deer	Negative	M	AB	2017	Modelling+subsampling	Negative	160	51.3	-112.587	1	100-100	130-130	130-130	110-110		100-100	100-100	100-100	130-130		120-120	130-130	120-120	100-100	100-120	130-130	130-130	110-110	130-130	130-130	110-110	130-130	130-130	100-100
108665	White-tail deer	Negative	F	AB	2017	Modelling+subsampling	Negative	160	51.2566	-112.618	0	100-100	110-130	110-130	110-110		100-130	120-120	100-100	130-130		100-120	130-130	120-120	100-100	100-100	130-130	130-130	110-110	130-130	130-130	130-130	130-130	130-130	100-100
108667	White-tail deer	Negative	F	AB	2017	Modelling+subsampling	Negative	152	50.8956	-111.804	1	100-100	130-130	130-130	110-110		100-100	100-100	100-100	130-130		120-120	130-130	120-120	100-100	100-100	130-130	130-130	110-110	130-130	130-130	110-110	130-130	130-130	100-100
108668	White-tail deer	Negative	M	AB	2017	Modelling	Negative	163	51.6716	-110.415	0.5	100-100	110-130	130-130	110-110		100-100	100-120	100-100	130-130		120-120	130-130	120-120	100-100	100-120	130-130	130-130	110-110	130-130	130-130	130-130	130-130	130-130	100-100
108683	White-tail deer	Negative	M	AB	2017	Modelling	Negative	156	51.2061	-113.203	0	100-100	130-130	130-130	110-110		100-100	120-120	100-120	120-130		120-120	130-130	120-120	100-100	100-120	130-130	130-130	110-110	130-130	130-130	130-130	130-130	130-130	100-100
108684	White-tail deer	Negative	F	AB	2017	Modelling	Negative	156	51.2031	-113.203	0	100-100	130-130	130-130	110-110		100-100	120-120	100-100	130-130		120-120	130-130	120-120	100-100	100-120	110-130	130-130	110-110	130-130	130-130	130-130	130-130	130-130	100-100
108686	White-tail deer	Negative	M	AB	2017	Modelling	Negative	156	51.2061	-113.203	0	100-100	130-130	130-130	110-110		100-100	120-120	100-100	130-130		120-120	130-130	120-120	120-120	100-120	130-130	130-130	110-110	110-130	130-130	130-130	110-130	130-130	100-100
108692	White-tail deer	Negative	F	AB	2017	Modelling	Negative	156	51.1072	-113.104	0.5	100-100	110-130	130-130	110-110		100-100	100-120	100-100	130-130		120-120	130-130	120-120	100-100	100-100	130-130	130-130	110-110	130-130	130-130	130-130	130-130	130-130	100-100
108693	White-tail deer	Negative	M	AB	2017	Modelling	Negative	102	49.1345	-110.78	0	100-100	130-130	130-130	110-110		100-100	120-120	100-100	130-130		120-120	130-130	120-120	100-100	100-120	110-130	130-130	110-110	130-130	130-130	130-130	130-130	130-130	100-100
108801	White-tail deer	Negative	M	AB	2017	Modelling	Negative	138	50.5688	-112.515	0	100-100	130-130	130-130	110-110		100-100	120-120	100-100	130-130		120-120	130-130	120-120	100-100	100-120	130-130	130-130	110-110	130-130	130-130	110-130	130-130	130-130	100-100
108802	White-tail deer	Negative	F	AB	2017	Modelling	Negative	162	51.3086	-111.1	1	100-100	130-130	130-130	110-110		100-100	100-100	100-100	130-130		120-120	130-130	120-120	100-100	100-120	130-130	130-130	110-110	130-130	130-130	110-130	130-130	130-130	100-100
108810	White-tail deer	Negative	F	AB	2017	Modelling+subsampling	Negative	148	50.11	-110.62	1	100-100	130-130	130-130	110-110		100-100	100-100	100-100	130-130		120-120	130-130	120-120	100-100	100-120	130-130	130-130	110-110	130-130	130-130	110-130	130-130	130-130	100-100
108815	White-tail deer	Negative	M	AB	2017	Modelling	Negative	138	50.7324	-112.647	0.5	100-100	130-130	130-130	110-110		100-100	100-120	100-120	130-130		120-120	130-130	120-120	100-100	100-100	130-130	130-130	110-110	130-130	130-130	110-130	130-130	130-130	100-100
108816	White-tail deer	Negative	M	AB	2017	Modelling	Negative	138	50.5688	-112.515	0.5	100-100	130-130	130-130	110-110		100-100	100-120	100-100	130-130		120-120	130-130	120-120	100-100	100-120	130-130	130-130	110-130	130-130	130-130	130-130	130-130	130-130	100-100
108819	White-tail deer	Negative	M	AB	2017	Modelling+subsampling	Negative	152	50.8956	-111.804	0.5	100-100	130-130	130-130	110-110		100-100	100-120	100-100	130-130		120-120	130-130	120-120	100-100	100-120	110-130	130-130	110-110	130-130	130-130	110-130	130-130	130-130	100-100
108820	White-tail deer	Negative	M	AB	2017	Modelling+subsampling	Negative	152	50.8956	-111.804	0	100-100	130-130	130-130	110-110		100-100	120-120	100-100	120-120		120-120	130-130	120-120	100-100	100-120	130-130	130-130	110-110	130-130	130-130	130-130	130-130	130-130	100-100
108826	White-tail deer	Negative	M	AB	2017	Modelling+subsampling	Negative	152	50.8956	-111.804	0.5	100-100	130-130	130-130	110-110		100-100	100-120	100-100	130-130		120-120	130-130	120-120	100-100	100-120	130-130	130-130	110-110	130-130	130-130	130-130	130-130	130-130	100-100
108828	White-tail deer	Negative	F	AB	2017	Modelling	Negative	142	50.5288	-111.908	0	100-100	130-130	130-130	110-110		100-100	120-120	100-100	130-130		120-120	130-130	120-120	100-100	100-120	110-130	130-130	110-110	130-130	130-130	130-130	130-130	130-130	100-100
108829	White-tail deer	Negative	M	AB	2017	Modelling	Negative	142	50.7503	-112.307	0	100-100	110-130	130-130	110-110		100-100	120-120	100-100	130-130		120-120	130-130	120-120	100-100	100-120	110-130	130-130	110-110	130-130	130-130	130-130	130-130	100-130	100-100
108865	White-tail deer	Negative	F	AB	2017	Modelling+subsampling	Negative	152	50.9979	-111.941	0	100-100	130-130	130-130	110-110		100-100	120-120	100-100	130-130		120-120	130-130	120-120	100-100	100-100	130-130	130-130	110-110	130-130	130-130	130-130	130-130	130-130	100-100
108873	White-tail deer	Negative	M	AB	2017	Modelling	Negative	140	50.2331	-112.292	0	100-100	130-130	130-130	110-110		100-100	120-120	100-100	130-130		120-120	130-130	120-120	100-100	100-100	130-130	130-130	110-110	130-130	130-130	130-130	130-130	130-130	100-100
108881	White-tail deer	Negative	M	AB	2017	Modelling	Negative	144	50.3777	-111.439	0	100-100	130-130	130-130	110-110		100-100	120-120	100-100	130-130		120-120	130-130	120-120	120-120	100-120	130-130	130-130	110-110	110-130	130-130	130-130	110-130	130-130	100-100
108897	White-tail deer	Negative	F	AB	2017	Modelling	Negative	151	50.9399	-110.923	0	100-100	130-130	130-130	110-110		100-100	120-120	100-100	130-130		120-120	130-130	120-120	100-100	100-100	130-130	130-130	110-110	130-130	130-130	110-130	130-130	130-130	100-100
108905	White-tail deer	Negative	F	AB	2017	Modelling+subsampling	Negative	152	50.7213	-111.58	0	100-100	130-130	130-130	110-110		100-100	120-120	100-100	130-130		120-120	130-130	120-120	100-100	100-120	110-130	130-130	110-110	130-130	130-130	130-130	130-130	130-130	100-100
108907	White-tail deer	Negative	F	AB	2017	Modelling+subsampling	Negative	152	50.7213	-111.58	0	100-100	130-130	130-130	110-110		100-100	120-120	120-120	130-130		120-120	130-130	120-120	100-100	100-120	110-130	130-130	110-110	130-130	130-130	130-130	130-130	130-130	100-100
108908	White-tail deer	Negative	F	AB	2017	Modelling+subsampling	Negative	152	50.7213	-111.58	0	100-100	110-130	130-130	110-110		100-100	120-120	100-100	120-130		120-120	130-130	120-120	100-100	100-120	130-130	130-130	110-110	130-130	130-130	130-130	130-130	130-130	100-100
108909	White-tail deer	Negative	F	AB	2017	Modelling+subsampling	Negative	152	50.7213	-111.58	0.5	100-100	130-130	130-130	110-110		100-100	100-120	100-100	130-130		120-120	130-130	120-120	100-100	100-120	130-130	130-130	110-110	130-130	130-130	130-130	130-130	130-130	100-100
108910	White-tail deer	Negative	F	AB	2017	Modelling+subsampling	Negative	152	50.8956	-111.804	1	100-100	130-130	130-130	110-110		100-100	100-100	100-100	130-130		120-120	130-130	120-120	100-100	100-120	130-130	130-130	110-110	130-130	130-130	110-110	130-130	130-130	100-100
108913	White-tail deer	Negative	M	AB	2017	Modelling+subsampling	Negative	152	50.8522	-111.695	1	100-100	130-130	130-130	110-110		100-100	100-100	100-100	130-130		120-120	130-130	120-120	100-100	100-120	130-130	130-130	110-110	130-130	130-130	110-130	130-130	130-130	100-100
108924	White-tail deer	Negative	F	AB	2017	Modelling	Negative	166	51.9721	-112.154	0	100-100	130-130	130-130	110-110		100-100	120-120	100-120	120-130		120-120	130-130	120-120	100-100	100-120	130-130	130-130	110-110	130-130	130-130	130-130	130-130	130-130	100-100
108929	White-tail deer	Negative	F	AB	2017	Modelling	Negative	142	50.5288	-111.908	0	100-100	130-130	130-130	110-110		100-100	120-120	100-100	130-130		120-120	130-130	120-120	100-100	100-120	130-130	130-130	110-110	130-130	130-130	130-130	130-130	130-130	100-100
108930	White-tail deer	Negative	M	AB	2017	Modelling	Negative	142	50.5288	-111.908	0.5	100-100	130-130	130-130	110-110		100-100	100-120	100-100	130-130		120-120	130-130	120-120	100-100	100-100	130-130	130-130	110-110	130-130	130-130	130-130	130-130	130-130	100-100
108935	White-tail deer	Negative	M	AB	2017	Modelling+subsampling	Negative	152	50.8376	-111.626	0	100-100	110-130	130-130	110-110		100-100	120-120	100-100	130-130		120-120	130-130	120-120	100-100	100-100	130-130	130-130	110-110	130-130	130-130	130-130	130-130	100-130	100-100
108936	White-tail deer	Negative	F	AB	2017	Modelling+subsampling	Negative	152	50.7136	-111.564	0.5	100-100	130-130	130-130	110-110		100-100	100-120	100-100	130-130		120-120	130-130	120-120	100-100	100-100	130-130	130-130	110-110	130-130	130-130	110-130	130-130	130-130	100-100
108940	White-tail deer	Negative	M	AB	2017	Modelling	Negative	142	50.289	-111.861	0	100-100	130-130	130-130	110-110		100-100	120-120	100-100	130-130		120-120	130-130	120-120	100-100	100-120	110-130	130-130	110-110	130-130	130-130	130-130	130-130	130-130	100-100
108944	White-tail deer	Negative	M	AB	2017	Modelling+subsampling	Negative	152	50.851	-112.336	0.5	100-100	130-130	110-130	110-110		100-100	100-120	100-100	130-130		120-120	130-130	120-120	100-100	100-120	130-130	130-130	110-110	130-130	130-130	130-130	130-130	130-130	100-100
108958	White-tail deer	Negative	M	AB	2017	Modelling	Negative	138	50.5768	-112.077	0	100-100	130-130	130-130	110-110		100-100	120-120	100-100	130-130		120-120	130-130	120-120	100-100	100-100	130-130	130-130	110-110	130-130	130-130	130-130	130-130	130-130	100-100
108964	White-tail deer	Negative	M	AB	2017	Modelling	Negative	151	50.8548	-110.524	0	100-100	130-130	130-130	110-110		100-100	120-120	100-100	130-130		120-120	130-130	120-120	100-100	100-120	130-130	130-130	110-110	130-130	130-130	110-130	130-130	130-130	100-100
108974	White-tail deer	Negative	M	AB	2017	Modelling	Negative	151	50.8247	-111.142	0.5	100-100	130-130	130-130	110-110		100-100	100-120	100-100	130-130		120-120	130-130	120-120	100-100	100-120	110-130	130-130	110-110	130-130	130-130	110-130	130-130	130-130	100-100
108975	White-tail deer	Negative	F	AB	2017	Modelling	Negative	151	50.8247	-111.142	1	100-100	130-130	130-130	110-110		100-100	100-100	100-100	130-130		120-120	130-130	120-120	100-100	100-120	130-130	130-130	110-110	130-130	130-130	110-130	130-130	130-130	100-100
108984	White-tail deer	Negative	M	AB	2017	Modelling	Negative	150	50.7796	-110.634	0	100-100	130-130	110-130	110-110		100-100	120-120	100-100	130-130		120-120	130-130	120-120	100-100	100-120	130-130	130-130	110-110	130-130	130-130	130-130	130-130	130-130	100-100
108985	White-tail deer	Negative	M	AB	2017	Modelling	Negative	150	50.7796	-110.634	0.5	100-100	130-130	130-130	110-110		100-100	100-120	100-100	120-130		120-120	130-130	120-120	100-100	100-120	130-130	130-130	110-110	130-130	130-130	110-130	130-130	130-130	100-100
108986	White-tail deer	Negative	F	AB	2017	Modelling	Negative	151	50.8687	-110.545	0	100-100	130-130	130-130	110-110		100-100	120-120	100-100	130-130		120-120	130-130	120-120	100-100	100-120	130-130	130-130	110-110	130-130	130-130	110-130	130-130	130-130	100-100
110022	White-tail deer	Negative	M	AB	2017	Modelling	Negative	500	54.212	-110.261	0.5	100-100	130-130	130-130	110-110		100-100	100-120	100-100	130-130		120-120	130-130	120-120	100-100	100-120	130-130	130-130	110-110	130-130	130-130	110-130	130-130	130-130	100-100
110452	White-tail deer	Negative	M	AB	2017	Modelling	Negative	226	52.9794	-113.057	1	100-100	130-130	130-130	110-110		100-100	100-100	100-100	130-130		120-120	130-130	120-120	100-100	100-120	130-130	130-130	110-110	130-130	130-130	110-110	130-130	130-130	100-100
110570	White-tail deer	Negative	F	AB	2017	Modelling	Negative	258	53.9092	-111.248	0.5	100-100	130-130	130-130	110-110		100-100	100-120	100-100	130-130		120-120	130-130	120-120	100-100	100-120	130-130	130-130	110-110	130-130	130-130	110-130	130-130	130-130	100-100
110585	White-tail deer	Negative	M	AB	2017	Modelling	Negative	203	52.3884	-111.563	0	100-100	110-130	130-130	110-110		100-100	120-120	100-100	130-130		120-120	130-130	120-120	100-100	100-120	130-130	130-130	110-110	130-130	130-130	130-130	130-130	100-130	100-100
110599	White-tail deer	Negative	F	AB	2017	Modelling+subsampling	Negative	202	52.3341	-111.102	0.5	100-100	130-130	130-130	110-110		100-100	100-120	100-100	130-130		120-120	130-130	120-120	100-100	100-120	110-130	130-130	110-110	130-130	130-130	110-130	130-130	130-130	100-100
110722	White-tail deer	Negative	M	AB	2017	Modelling+subsampling	Negative	234	52.6197	-110.372	0	100-100	110-130	110-130	110-110		100-100	120-120	100-100	130-130		120-120	130-130	120-120	100-100	100-120	130-130	130-130	110-110	130-130	130-130	130-130	130-130	100-130	100-100
110726	White-tail deer	Negative	M	AB	2017	Modelling+subsampling	Negative	234	52.6197	-110.372	1	100-100	130-130	130-130	110-110		100-100	100-100	100-100	130-130		120-120	130-130	120-120	100-100	100-120	130-130	130-130	110-110	130-130	130-130	110-130	130-130	130-130	100-100
110753	White-tail deer	Negative	M	AB	2017	Modelling	Negative	232	52.8075	-111.376	0.5	100-100	130-130	130-130	110-110		100-100	100-120	100-100	130-130		120-120	130-130	120-120	100-100	100-100	110-130	130-130	110-110	130-130	130-130	130-130	130-130	130-130	100-100
110761	White-tail deer	Negative	M	AB	2017	Modelling	Negative	206	52.5829	-113.082	1	100-100	130-130	130-130	110-110		100-100	100-100	100-100	130-130		120-120	130-130	120-120	100-100	100-120	130-130	130-130	110-110	130-130	130-130	110-110	130-130	130-130	100-100
110766	White-tail deer	Negative	M	AB	2017	Modelling	Negative	206	52.4947	-112.814	0.5	100-100	130-130	130-130	110-110		100-100	100-120	100-100	130-130		120-120	130-130	120-120	100-100	100-120	130-130	130-130	110-110	130-130	130-130	130-130	130-130	130-130	100-100
110778	White-tail deer	Negative	M	AB	2017	Modelling	Negative	206	52.4947	-112.814	0.5	100-100	130-130	130-130	100-110		100-100	100-120	100-100	130-130		120-120	130-130	120-120	100-100	100-120	130-130	130-130	110-110	130-130	130-130	130-130	130-130	130-130	100-100
110779	White-tail deer	Negative	M	AB	2017	Modelling	Negative	228	52.9906	-112.604	0	100-100	130-130	130-130	110-110		100-100	120-120	100-100	130-130		120-120	130-130	120-120	100-100	100-100	130-130	130-130	110-110	130-130	130-130	130-130	130-130	130-130	100-100
110783	White-tail deer	Negative	M	AB	2017	Modelling	Negative	228	52.9906	-112.604	0.5	100-100	130-130	130-130	110-110		100-100	100-120	100-100	130-130		120-120	130-130	120-120	100-100	100-120	130-130	130-130	110-110	130-130	130-130	130-130	130-130	130-130	100-100
110791	White-tail deer	Negative	F	AB	2017	Modelling	Negative	228	52.9906	-112.604	0.5	100-100	130-130	130-130	110-110		100-100	100-120	100-100	130-130		120-120	130-130	120-120	100-100	100-120	130-130	130-130	110-110	130-130	130-130	110-110	130-130	130-130	100-100
111033	White-tail deer	Negative	F	AB	2017	Modelling	Negative	206	52.6403	-112.706	0	100-100	130-130	130-130	110-110		100-100	120-120	100-100	130-130		120-120	130-130	120-120	100-100	100-100	130-130	130-130	110-110	130-130	130-130	130-130	130-130	130-130	100-100
111035	White-tail deer	Negative	F	AB	2017	Modelling	Negative	206	52.6403	-112.706	0	100-100	130-130	110-130	110-110		100-100	120-120	100-100	130-130		120-120	130-130	120-120	100-100	100-120	110-130	130-130	110-110	130-130	130-130	130-130	130-130	130-130	100-100
111051	White-tail deer	Negative	F	AB	2017	Modelling	Negative	238	53.1439	-111.296	0	100-100	110-130	130-130	110-110		100-100	120-120	100-100	130-130		120-120	130-130	120-120	100-100	100-100	130-130	130-130	110-110	130-130	130-130	110-130	130-130	130-130	100-100
111054	White-tail deer	Negative	F	AB	2017	Modelling	Negative	228	52.9906	-112.604	0	100-100	130-130	110-130	110-110		100-100	120-120	100-100	130-130		120-120	130-130	120-120	100-100	100-100	130-130	130-130	110-110	130-130	130-130	130-130	130-130	130-130	100-100
111055	White-tail deer	Negative	F	AB	2017	Modelling	Negative	228	52.9906	-112.604	0.5	100-100	130-130	130-130	110-110		100-100	100-120	100-120	130-130		120-120	130-130	120-120	100-100	100-100	130-130	130-130	110-110	130-130	130-130	130-130	130-130	130-130	100-100
111073	White-tail deer	Negative	M	AB	2017	Modelling+subsampling	Negative	234	52.7328	-110.352	0	100-100	110-130	130-130	110-110		100-100	120-120	100-100	130-130		120-120	130-130	120-120	100-100	100-100	130-130	110-130	110-110	130-130	130-130	130-130	130-130	130-130	100-100
111078	White-tail deer	Negative	F	AB	2017	Modelling	Negative	242	53.5401	-112.474	1	100-100	130-130	130-130	110-110		100-100	100-100	100-100	130-130		120-120	130-130	120-120	100-100	100-120	130-130	130-130	110-110	130-130	130-130	110-110	130-130	130-130	100-100
111101	White-tail deer	Negative	F	AB	2017	Modelling	Negative	254	53.4723	-111.458	0	100-100	130-130	130-130	110-110		100-100	120-120	100-100	130-130		120-120	130-130	120-120	100-100	100-100	130-130	130-130	110-110	130-130	130-130	130-130	130-130	130-130	100-100
111103	White-tail deer	Negative	F	AB	2017	Modelling	Negative	238	53.2671	-111.326	0	100-100	130-130	130-130	110-110		100-100	120-120	100-100	130-130		120-120	130-130	120-120	100-100	100-100	130-130	130-130	110-110	130-130	130-130	130-130	130-130	130-130	100-100
111139	White-tail deer	Negative	M	AB	2017	Modelling	Negative	250	54.0055	-113.043	0.5	100-100	130-130	130-130	110-110		100-100	100-120	100-100	130-130		120-120	130-130	120-120	100-100	100-120	130-130	130-130	110-110	130-130	130-130	130-130	130-130	130-130	100-100
111158	White-tail deer	Negative	F	AB	2017	Modelling	Negative	256	53.8524	-110.772	0	100-100	130-130	130-130	110-110		100-100	120-120	100-100	130-130		120-120	130-130	120-120	100-100	100-100	110-130	130-130	110-110	130-130	130-130	130-130	130-130	130-130	100-100
111162	White-tail deer	Negative	M	AB	2017	Modelling	Negative	250	53.8601	-113.591	0.5	100-100	110-130	130-130	110-110		100-100	100-120	100-100	130-130		120-120	130-130	120-120	100-100	100-120	130-130	130-130	110-110	130-130	130-130	130-130	130-130	130-130	100-110
111205	White-tail deer	Negative	F	AB	2017	Modelling	Negative	150	50.7129	-110.402	0	100-100	130-130	130-130	110-110		100-100	120-120	100-100	130-130		120-120	130-130	120-120	100-100	100-120	130-130	130-130	110-110	130-130	130-130	110-130	130-130	130-130	100-100
111237	White-tail deer	Negative	F	AB	2017	Modelling	Negative	206	52.4939	-112.721	0.5	100-100	130-130	130-130	110-110		100-100	100-120	100-100	120-130		120-120	130-130	120-120	100-100	100-120	130-130	130-130	110-110	130-130	130-130	110-130	130-130	130-130	100-100
111246	White-tail deer	Negative	M	AB	2017	Modelling	Negative	226	52.9891	-113.251	0.5	100-100	130-130	130-130	110-110		100-100	100-120	100-100	130-130		120-120	130-130	120-120	100-100	100-100	130-130	130-130	110-110	130-130	130-130	110-130	130-130	130-130	100-100
111263	White-tail deer	Negative	F	AB	2017	Modelling+subsampling	Negative	202	52.4633	-111.038	0.5	100-100	110-130	130-130	110-110		100-100	100-120	100-100	130-130		120-120	130-130	120-120	100-100	100-120	130-130	130-130	110-110	130-130	130-130	110-130	130-130	100-130	100-100
111267	White-tail deer	Negative	M	AB	2017	Modelling	Negative	128	50.0125	-111.827	0.5	100-100	130-130	130-130	110-110		100-100	100-120	100-100	130-130		120-120	130-130	120-120	100-100	100-120	130-130	130-130	110-110	130-130	130-130	130-130	130-130	130-130	100-100
111282	White-tail deer	Negative	M	AB	2017	Modelling	Negative	248	53.5348	-113.559	0	100-100	130-130	110-130	110-110		100-100	120-120	100-100	130-130		120-120	130-130	120-120	100-100	100-100	130-130	130-130	110-110	130-130	130-130	130-130	130-130	130-130	100-100
111283	White-tail deer	Negative	F	AB	2017	Modelling	Negative	248	53.5348	-113.559	0	100-100	130-130	130-130	110-110		100-100	120-120	100-100	130-130		120-120	130-130	120-120	100-100	100-120	130-130	130-130	110-110	130-130	130-130	130-130	130-130	130-130	100-100
111287	White-tail deer	Negative	M	AB	2017	Modelling	Negative	230	53.0503	-112.21	0	100-100	130-130	130-130	110-110		100-100	120-120	100-100	130-130		120-120	130-130	120-120	100-100	100-120	130-130	130-130	110-110	130-130	130-130	130-130	130-130	130-130	100-100
111292	White-tail deer	Negative	F	AB	2017	Modelling+subsampling	Negative	234	52.5104	-110.443	0.5	100-100	130-130	130-130	110-110		100-100	100-120	100-100	130-130		120-120	130-130	120-120	100-100	100-120	130-130	130-130	110-110	130-130	130-130	110-130	130-130	130-130	100-100
111328	White-tail deer	Negative	M	AB	2017	Modelling	Negative	250	54.0055	-113.043	0	100-100	130-130	130-130	110-110		100-100	120-120	100-100	120-130		120-120	130-130	120-120	100-100	100-120	130-130	130-130	110-110	130-130	130-130	130-130	130-130	130-130	100-100
111433	White-tail deer	Negative	F	AB	2017	Modelling	Negative	242	53.3171	-112.869	0	100-100	130-130	130-130	110-110		100-100	120-120	100-100	130-130		120-120	130-130	120-120	100-100	100-100	110-130	130-130	110-110	130-130	130-130	130-130	130-130	130-130	100-100
111437	White-tail deer	Negative	F	AB	2017	Modelling	Negative	204	52.556	-112.502	0.5	100-100	130-130	130-130	100-110		100-100	100-120	100-100	130-130		120-120	130-130	120-120	100-100	100-120	110-130	130-130	110-110	130-130	130-130	130-130	130-130	130-130	100-100
111442	White-tail deer	Negative	M	AB	2017	Modelling	Negative	250	53.9621	-112.76	0	100-100	130-130	130-130	110-110		100-100	120-120	100-100	130-130		120-120	130-130	120-120	100-100	100-100	130-130	130-130	110-110	130-130	130-130	130-130	130-130	130-130	100-100
111454	White-tail deer	Negative	F	AB	2017	Modelling	Negative	242	53.5481	-112.349	0.5	100-100	130-130	130-130	100-110		100-100	100-120	100-100	130-130		120-120	130-130	120-120	100-100	100-120	130-130	130-130	110-110	130-130	130-130	110-110	130-130	130-130	100-100
111455	White-tail deer	Negative	F	AB	2017	Modelling	Negative	242	53.5478	-112.35	0.5	100-100	130-130	130-130	100-110		100-100	100-120	100-100	130-130		120-120	130-130	120-120	100-100	100-100	130-130	130-130	110-110	130-130	130-130	130-130	130-130	130-130	100-100
111462	White-tail deer	Negative	F	AB	2017	Modelling	Negative	254	53.5089	-111.316	0	100-100	130-130	130-130	110-110		100-100	120-120	100-120	130-130		120-120	130-130	120-120	100-100	100-120	130-130	130-130	110-110	130-130	130-130	130-130	130-130	130-130	100-100
111478	White-tail deer	Negative	F	AB	2017	Modelling	Negative	206	52.472	-112.644	1	100-100	130-130	130-130	100-110		100-100	100-100	100-100	130-130		120-120	130-130	120-120	100-100	100-120	130-130	130-130	110-110	130-130	130-130	110-110	130-130	130-130	100-100
111484	White-tail deer	Negative	M	AB	2017	Modelling	Negative	248	53.5348	-113.559	0	100-100	130-130	130-130	110-110		100-100	120-120	100-100	130-130		120-120	130-130	120-120	100-100	100-120	130-130	130-130	110-110	130-130	130-130	130-130	130-130	130-130	100-100
111489	White-tail deer	Negative	M	AB	2017	Modelling	Negative	242	53.2824	-113.118	0	100-100	110-130	130-130	110-110		100-100	120-120	100-120	130-130		120-120	130-130	120-120	100-100	100-120	130-130	130-130	110-110	130-130	130-130	130-130	130-130	130-130	100-100
111497	White-tail deer	Negative	M	AB	2017	Modelling	Negative	500	54.1953	-110.519	1	100-100	130-130	130-130	110-110		100-100	100-100	100-100	130-130		120-120	130-130	120-120	100-100	100-120	130-130	130-130	110-110	130-130	130-130	110-130	130-130	130-130	100-100
111611	White-tail deer	Negative	M	AB	2017	Modelling	Negative	242	53.3296	-112.713	0	100-100	130-130	130-130	110-110		100-100	120-120	100-120	130-130		120-120	130-130	120-120	100-100	100-100	130-130	130-130	110-110	130-130	130-130	130-130	130-130	130-130	100-100
111612	White-tail deer	Negative	F	AB	2017	Modelling	Negative	228	52.9414	-112.946	0	100-100	130-130	130-130	110-110		100-100	120-120	100-100	130-130		120-120	130-130	120-120	100-100	100-120	130-130	130-130	110-110	130-130	130-130	130-130	130-130	130-130	100-100
111626	White-tail deer	Negative	M	AB	2017	Modelling	Negative	238	53.1941	-110.913	0.5	100-100	130-130	130-130	110-110		100-100	100-120	100-100	130-130		120-120	130-130	120-120	100-100	100-120	110-130	130-130	110-110	130-130	130-130	110-130	130-130	130-130	100-100
111656	White-tail deer	Negative	F	AB	2017	Modelling	Negative	228	53.0429	-112.605	0	100-100	130-130	130-130	110-110		100-100	120-120	100-100	120-130		120-120	130-130	120-120	100-100	100-100	130-130	130-130	110-110	130-130	130-130	130-130	130-130	130-130	100-100
111681	White-tail deer	Negative	F	AB	2017	Modelling	Negative	158	51.6099	-112.913	0.5	100-100	130-130	130-130	110-110		100-100	100-120	100-100	130-130		120-120	130-130	120-120	100-100	100-120	130-130	130-130	110-110	130-130	130-130	110-110	130-130	130-130	100-100
111691	White-tail deer	Negative	F	AB	2017	Modelling	Negative	242	53.2658	-112.797	0.5	100-100	130-130	130-130	110-110		100-100	100-120	100-100	130-130		120-120	130-130	120-120	100-100	100-120	130-130	130-130	110-110	130-130	130-130	130-130	130-130	130-130	100-100
111692	White-tail deer	Negative	M	AB	2017	Modelling	Negative	242	53.2658	-112.804	0.5	100-100	130-130	110-130	110-110		100-100	100-120	100-100	130-130		120-120	130-130	120-120	100-100	100-120	130-130	130-130	110-110	130-130	130-130	130-130	130-130	130-130	100-100
111693	White-tail deer	Negative	F	AB	2017	Modelling	Negative	228	52.9645	-112.454	0	100-100	130-130	130-130	110-110		100-100	120-120	100-100	120-130		120-120	130-130	120-120	100-100	100-100	130-130	130-130	110-110	130-130	130-130	130-130	130-130	130-130	100-100
111704	White-tail deer	Negative	M	AB	2017	Modelling	Negative	258	53.8496	-111.175	0	100-100	130-130	130-130	110-110		100-100	120-120	100-100	130-130		120-120	130-130	120-120	100-100	100-100	130-130	130-130	110-110	130-130	130-130	110-130	130-130	130-130	100-100
111717	White-tail deer	Negative	M	AB	2017	Modelling	Negative	240	53.3368	-112.072	0	100-100	130-130	130-130	110-110		100-100	120-120	100-100	130-130		120-120	130-130	120-120	100-100	100-120	110-130	130-130	110-110	130-130	130-130	130-130	130-130	130-130	100-100
111725	White-tail deer	Negative	M	AB	2017	Modelling	Negative	250	53.962	-112.759	0.5	100-100	130-130	130-130	110-110		100-100	100-120	100-120	130-130		120-120	130-130	120-120	100-100	100-120	130-130	130-130	110-110	130-130	130-130	110-130	130-130	130-130	100-100
111735	White-tail deer	Negative	M	AB	2017	Modelling	Negative	250	53.8506	-113.07	0.5	100-100	130-130	130-130	110-110		100-100	100-120	100-100	130-130		120-120	130-130	120-120	100-100	100-120	130-130	130-130	110-110	130-130	130-130	110-130	130-130	130-130	100-100
111736	White-tail deer	Negative	M	AB	2017	Modelling	Negative	250	53.8478	-113.071	0.5	100-100	130-130	130-130	100-110		100-100	100-120	100-100	120-130		120-120	130-130	120-120	100-100	100-120	130-130	130-130	110-110	130-130	130-130	110-130	130-130	130-130	100-100
111748	White-tail deer	Negative	M	AB	2017	Modelling	Negative	240	53.5094	-112.224	0.5	100-100	130-130	130-130	100-110		100-100	100-120	100-100	130-130		120-120	130-130	120-120	100-100	100-120	130-130	130-130	110-110	130-130	130-130	110-110	130-130	130-130	100-100
111750	White-tail deer	Negative	F	AB	2017	Modelling	Negative	254	53.6032	-111.507	0.5	100-100	130-130	110-130	110-110		100-100	100-120	100-100	130-130		120-120	130-130	120-120	100-100	100-120	130-130	130-130	110-110	130-130	130-130	110-130	130-130	130-130	100-100
111751	White-tail deer	Negative	F	AB	2017	Modelling	Negative	240	53.5094	-112.224	0	100-100	130-130	130-130	110-110		100-100	120-120	100-100	130-130		120-120	130-130	120-120	100-100	100-120	130-130	130-130	110-110	130-130	130-130	130-130	130-130	130-130	100-100
111763	White-tail deer	Negative	M	AB	2017	Modelling	Negative	242	53.3249	-112.714	0	100-100	130-130	130-130	110-110		100-100	120-120	100-100	130-130		120-120	130-130	120-120	100-100	100-120	130-130	130-130	110-110	130-130	130-130	130-130	130-130	130-130	100-100
111771	White-tail deer	Negative	M	AB	2017	Modelling	Negative	248	53.5348	-113.559	1	100-100	130-130	130-130	110-110		100-100	100-100	100-100	130-130		120-120	130-130	120-120	100-100	100-120	130-130	130-130	110-110	130-130	130-130	110-110	130-130	130-130	100-100
111773	White-tail deer	Negative	M	AB	2017	Modelling	Negative	228	52.9792	-112.425	0.5	100-100	130-130	130-130	110-110		100-100	100-120	100-100	130-130		120-120	130-130	120-120	100-100	100-120	130-130	130-130	110-110	130-130	130-130	110-130	130-130	130-130	100-100
111786	White-tail deer	Negative	F	AB	2017	Modelling	Negative	204	52.5441	-112.47	0.5	100-100	130-130	130-130	110-110		100-100	100-120	100-100	130-130		120-120	130-130	120-120	100-100	100-120	130-130	130-130	110-110	130-130	130-130	110-110	130-130	130-130	100-100
111796	White-tail deer	Negative	F	AB	2017	Modelling	Negative	242	53.5401	-112.474	0.5	100-100	130-130	130-130	110-110		100-100	100-120	100-100	130-130		120-120	130-130	120-120	100-100	100-120	130-130	130-130	110-110	130-130	130-130	110-130	130-130	130-130	100-100
117049	White-tail deer	Negative	F	AB	2017	Modelling+subsampling	Negative	728	52.7161	-110.89	0.5	100-100	130-130	130-130	110-110		100-100	100-120	100-100	130-130		120-120	130-130	120-120	100-100	100-120	130-130	130-130	110-110	130-130	130-130	130-130	130-130	130-130	100-100
117404	White-tail deer	Negative	F	AB	2017	Modelling	Negative	728	52.8429	-110.99	0	100-100	130-130	130-130	110-110		100-100	120-120	100-100	130-130		120-120	130-130	120-120	120-120	100-120	130-130	130-130	110-110	110-130	130-130	130-130	110-130	130-130	100-100
117405	White-tail deer	Negative	F	AB	2017	Modelling+subsampling	Negative	728	52.7791	-111.113	0.5	100-100	130-130	130-130	110-110		100-100	100-120	100-100	130-130		120-120	130-130	120-120	100-100	100-120	110-130	130-130	110-110	130-130	130-130	130-130	130-130	130-130	100-100
117410	White-tail deer	Negative	F	AB	2017	Modelling+subsampling	Negative	728	52.7764	-111.114	0.5	100-100	130-130	130-130	110-110		100-100	100-120	100-100	130-130		120-120	130-130	120-120	100-100	100-120	130-130	130-130	110-110	130-130	130-130	130-130	130-130	130-130	100-100
117447	White-tail deer	Negative	F	AB	2017	Modelling+subsampling	Negative	728	52.7881	-110.994	0.5	100-100	130-130	130-130	110-110		100-100	100-120	100-100	130-130		120-120	130-130	120-120	100-100	100-120	130-130	130-130	110-110	130-130	130-130	130-130	130-130	130-130	100-100
35388	White-tail deer	Negative	F	AB	2016	Modelling+subsampling	Negative	234	52.7159	-110.736	0	100-100	130-130	110-130	110-110		100-100	120-120	100-120	130-130		120-120	130-130	120-120	100-100	100-120	130-130	130-130	110-110	130-130	130-130	110-130	130-130	130-130	100-100
35568	White-tail deer	Negative	M	AB	2015	Modelling+subsampling	Negative	234	52.818	-110.394	0	100-100	130-130	130-130	110-110		100-100	120-120	100-100	130-130		120-120	130-130	120-120	100-100	100-120	130-130	130-130	110-110	130-130	130-130	130-130	130-130	130-130	100-100
41555	White-tail deer	Negative	M	AB	2015	Modelling	Negative	151	50.8513	-110.524	0	100-100	130-130	130-130	110-110		100-100	120-120	100-100	130-130		120-120	130-130	120-120	100-100	100-120	130-130	130-130	110-110	130-130	130-130	110-130	130-130	130-130	100-100
42525	White-tail deer	Negative	M	AB	2015	Modelling	Negative	200	52.263	-110.678	0	100-100	110-130	130-130	110-110		100-100	120-120	100-100	130-130		120-120	130-130	120-120	100-100	100-100	110-130	130-130	110-110	130-130	130-130	110-130	130-130	130-130	100-100
42540	White-tail deer	Negative	M	AB	2014	Modelling	Negative	200	52.2776	-110.606	0	100-100	130-130	130-130	110-110		100-100	120-120	100-120	130-130		120-120	130-130	120-120	100-100	100-120	130-130	130-130	110-110	130-130	130-130	110-130	130-130	130-130	100-100
45439	White-tail deer	Negative	F	AB	2015	Modelling+subsampling	Negative	148	50.4446	-110.148	0	100-100	130-130	130-130	110-110		100-100	120-120	100-100	130-130		120-120	130-130	120-120	100-100	100-120	110-130	130-130	110-110	130-130	130-130	110-130	130-130	130-130	100-100
45440	White-tail deer	Negative	M	AB	2015	Modelling+subsampling	Negative	148	50.4155	-110.194	0	100-100	130-130	130-130	110-110		100-100	120-120	100-100	130-130		120-120	130-130	120-120	100-100	100-120	130-130	130-130	110-110	130-130	130-130	110-130	130-130	130-130	100-100
47594	White-tail deer	Negative	M	AB	2015	Modelling	Negative	258	53.8859	-111.051	0	100-100	110-130	130-130	110-110		100-100	120-120	100-100	130-130		120-120	130-130	120-120	100-100	100-120	130-130	130-130	110-110	130-130	130-130	110-130	130-130	100-130	100-100
47774	White-tail deer	Negative	M	AB	2014	Modelling	Negative	254	53.6468	-111.336	1	100-100	130-130	130-130	110-110		100-100	100-100	100-100	130-130		120-120	130-130	120-120	100-100	100-120	130-130	130-130	110-110	130-130	130-130	110-110	130-130	130-130	100-100
47781	White-tail deer	Negative	M	AB	2015	Modelling	Negative	254	53.545	-111.188	0	100-100	130-130	130-130	110-110		100-100	120-120	100-100	130-130		120-120	130-130	120-120	100-100	100-120	130-130	130-130	110-110	130-130	130-130	110-130	130-130	130-130	100-100
48017	White-tail deer	Negative	M	AB	2015	Modelling	Negative	151	50.8744	-110.772	0	100-100	130-130	130-130	110-110		100-100	120-120	100-100	130-130		120-120	130-130	120-120	100-100	100-120	130-130	130-130	110-110	130-130	130-130	110-130	130-130	130-130	100-100
48022	White-tail deer	Negative	F	AB	2015	Modelling	Negative	256	53.4789	-110.454	0	100-100	130-130	130-130	110-110		100-100	120-120	100-100	130-130		120-120	130-130	120-120	100-100	100-120	130-130	130-130	110-110	130-130	130-130	110-130	130-130	130-130	100-100
48059	White-tail deer	Negative	M	AB	2015	Modelling	Negative	151	50.9395	-110.895	1	100-100	130-130	130-130	100-110		100-100	100-100	100-100	130-130		120-120	130-130	120-120	100-100	100-120	130-130	130-130	110-110	130-130	130-130	130-130	130-130	130-130	100-100
48968	White-tail deer	Negative	M	AB	2015	Modelling+subsampling	Negative	202	52.4667	-111.282	0	100-100	130-130	130-130	110-110		100-100	120-120	100-100	130-130		120-120	130-130	120-120	100-100	100-100	130-130	130-130	110-110	130-130	130-130	110-130	130-130	130-130	100-100
48984	White-tail deer	Negative	F	AB	2015	Modelling	Negative	158	51.6526	-113.105	0	100-100	130-130	130-130	110-110		100-100	120-120	100-100	130-130		120-120	130-130	120-120	100-100	100-100	130-130	130-130	110-110	130-130	130-130	130-130	130-130	130-130	100-100
60854	White-tail deer	Negative	M	AB	2016	Modelling	Negative	151	50.8575	-110.525	0.5	100-100	130-130	130-130	110-110		100-100	100-120	100-100	130-130		120-120	130-130	120-120	100-100	100-120	110-130	130-130	110-110	130-130	130-130	130-130	130-130	130-130	100-100
61165	White-tail deer	Negative	M	AB	2016	Modelling	Negative	500	53.9867	-110.572	0	100-100	130-130	130-130	110-110		100-100	120-120	100-100	130-130		120-120	130-130	120-120	100-100	100-120	130-130	130-130	110-110	130-130	130-130	110-130	130-130	130-130	100-100
61776	White-tail deer	Negative	M	AB	2016	Modelling	Negative	203	52.6719	-111.485	0	100-100	130-130	130-130	110-110		100-100	120-120	100-100	130-130		120-120	130-130	120-120	100-100	100-120	130-130	130-130	110-110	130-130	130-130	130-130	130-130	130-130	100-100
61787	White-tail deer	Negative	M	AB	2016	Modelling	Negative	203	52.3474	-111.531	0.5	100-100	110-130	130-130	110-110		100-100	100-120	100-100	130-130		120-120	130-130	120-120	100-100	100-100	130-130	130-130	110-110	130-130	130-130	130-130	130-130	100-130	100-100
61810	White-tail deer	Negative	M	AB	2016	Modelling	Negative	500	54.1843	-110.562	0.5	100-100	130-130	130-130	110-110		100-100	100-120	100-120	130-130		120-120	130-130	120-120	100-100	100-120	130-130	130-130	110-110	130-130	130-130	130-130	130-130	130-130	100-100
61811	White-tail deer	Negative	M	AB	2016	Modelling	Negative	254	53.3939	-111.135	0	100-100	130-130	130-130	110-110		100-100	120-120	100-100	130-130		120-120	130-130	120-120	100-100	100-120	130-130	130-130	110-110	130-130	130-130	110-130	130-130	130-130	100-100
63826	White-tail deer	Negative	M	AB	2016	Modelling	Negative	203	52.3734	-111.455	1	100-100	130-130	130-130	110-110		100-100	100-100	100-100	130-130		120-120	130-130	120-120	100-100	100-120	130-130	130-130	110-110	130-130	130-130	110-110	130-130	130-130	100-100
64018	White-tail deer	Negative	M	AB	2014	Modelling	Negative	200	51.5944	-110.667	0	100-100	130-130	130-130	110-110		100-100	120-120	100-100	130-130		120-120	130-130	120-120	100-100	100-100	130-130	130-130	110-110	130-130	130-130	110-130	130-130	130-130	100-100
64022	White-tail deer	Negative	M	AB	2014	Modelling	Negative	230	52.5979	-112.458	0.5	100-100	110-130	130-130	110-110		100-100	100-120	100-100	130-130		120-120	130-130	120-120	100-100	100-120	130-130	130-130	110-110	130-130	130-130	110-130	130-130	100-130	100-100
64041	White-tail deer	Negative	M	AB	2015	Modelling	Negative	254	53.3988	-110.823	0.5	100-100	130-130	130-130	110-110		100-100	100-120	100-100	130-130		120-120	130-130	120-120	100-100	100-120	130-130	130-130	110-110	130-130	130-130	130-130	130-130	130-130	100-100
64042	White-tail deer	Negative	F	AB	2015	Modelling	Negative	254	53.3988	-110.823	0.5	100-100	130-130	130-130	100-110		100-100	100-120	100-100	130-130		120-120	130-130	120-120	100-100	100-120	130-130	130-130	110-110	130-130	130-130	130-130	130-130	130-130	100-100
64045	White-tail deer	Negative	F	AB	2015	Modelling	Negative	254	53.3988	-110.873	0	100-100	130-130	130-130	110-110		100-100	120-120	120-120	130-130		120-120	130-130	120-120	100-100	100-120	130-130	130-130	110-110	130-130	130-130	110-130	130-130	130-130	100-100
64076	White-tail deer	Negative	F	AB	2015	Modelling	Negative	254	53.4716	-110.971	0.5	100-100	130-130	130-130	110-110		100-100	100-120	100-100	130-130		120-120	130-130	120-120	100-100	100-100	130-130	130-130	110-110	130-130	130-130	110-110	130-130	130-130	100-100
64097	White-tail deer	Negative	M	AB	2015	Modelling	Negative	254	53.5007	-110.602	0	100-100	130-130	130-130	110-110		100-100	120-120	100-100	130-130		120-120	130-130	120-120	100-100	100-120	130-130	130-130	110-110	130-130	130-130	110-130	130-130	130-130	100-100
64138	White-tail deer	Negative	M	AB	2016	Modelling+subsampling	Negative	152	50.7503	-111.58	0	100-100	130-130	130-130	110-110		100-100	120-120	100-100	130-130		120-120	130-130	120-120	100-100	100-120	110-130	130-130	110-110	130-130	130-130	110-130	130-130	130-130	100-100
64139	White-tail deer	Negative	M	AB	2016	Modelling+subsampling	Negative	152	50.794	-111.695	0	100-100	130-130	130-130	110-110		100-100	120-120	100-120	130-130		120-120	130-130	120-120	100-100	100-120	130-130	130-130	110-110	130-130	130-130	130-130	130-130	130-130	100-100
64157	White-tail deer	Negative	M	AB	2016	Modelling+subsampling	Negative	152	50.7648	-111.557	0.5	100-100	130-130	130-130	110-110		100-100	100-120	100-100	130-130		120-120	130-130	120-120	100-100	100-120	130-130	130-130	110-110	130-130	130-130	110-130	130-130	130-130	100-100
64235	White-tail deer	Negative	M	AB	2016	Modelling	Negative	204	52.5395	-112.386	0	100-100	130-130	130-130	110-110		100-100	120-120	100-100	130-130		120-120	130-130	120-120	100-100	100-120	130-130	130-130	110-110	130-130	130-130	110-130	130-130	130-130	100-100
64236	White-tail deer	Negative	M	AB	2016	Modelling	Negative	204	52.5395	-112.386	0.5	100-100	130-130	110-130	100-110		100-100	100-120	100-100	130-130		100-120	130-130	120-120	100-100	100-100	130-130	130-130	110-110	130-130	130-130	110-130	130-130	130-130	100-100
64302	White-tail deer	Negative	M	AB	2014	Modelling	Negative	256	53.4207	-110.528	0	100-100	130-130	130-130	110-110		100-100	120-120	100-100	130-130		120-120	130-130	120-120	100-100	100-120	130-130	110-130	110-110	130-130	130-130	110-130	130-130	130-130	100-100
64306	White-tail deer	Negative	F	AB	2015	Modelling	Negative	500	54.2278	-110.237	0.5	100-100	130-130	110-130	110-110		100-100	100-120	100-100	130-130		120-120	130-130	120-120	100-100	100-100	130-130	130-130	110-110	130-130	130-130	130-130	130-130	130-130	100-100
64309	White-tail deer	Negative	M	AB	2015	Modelling	Negative	258	54.1114	-110.937	0.5	100-100	110-130	130-130	110-110		100-100	100-120	100-100	130-130		120-120	130-130	120-120	100-100	100-120	130-130	130-130	110-110	130-130	130-130	110-130	130-130	100-130	100-100
64311	White-tail deer	Negative	M	AB	2015	Modelling	Negative	502	54.257	-110.861	0	100-100	130-130	130-130	110-110		100-100	120-120	100-100	120-130		120-120	130-130	120-120	100-100	100-120	130-130	130-130	110-110	130-130	130-130	110-130	130-130	130-130	100-100
64315	White-tail deer	Negative	M	AB	2015	Modelling	Negative	500	54.0011	-110.567	0.5	100-100	130-130	130-130	110-110		100-100	100-120	100-100	130-130		120-120	130-130	120-120	100-100	100-100	130-130	130-130	110-110	130-130	130-130	130-130	130-130	130-130	100-100
64316	White-tail deer	Negative	F	AB	2015	Modelling	Negative	236	53.2815	-110.426	0.5	100-100	110-130	130-130	110-110		100-100	100-120	100-100	130-130		120-120	130-130	120-120	100-100	100-120	130-130	130-130	110-110	130-130	130-130	130-130	130-130	100-130	100-100
64337	White-tail deer	Negative	M	AB	2016	Modelling	Negative	254	53.4723	-111.458	0	100-100	130-130	130-130	110-110		100-100	120-120	100-120	130-130		120-120	130-130	120-120	100-100	100-120	130-130	130-130	110-110	130-130	130-130	110-130	130-130	130-130	100-100
64609	White-tail deer	Negative	F	AB	2014	Modelling	Negative	254	53.6026	-111.045	0.5	100-100	130-130	130-130	110-110		100-100	100-120	100-100	130-130		120-120	130-130	120-120	100-100	100-120	130-130	130-130	110-110	130-130	130-130	130-130	130-130	130-130	100-100
64611	White-tail deer	Negative	M	AB	2014	Modelling	Negative	238	53.2085	-111.035	0.5	100-100	130-130	130-130	110-110		100-100	100-120	100-100	130-130		120-120	130-130	120-120	100-100	100-120	130-130	130-130	110-110	130-130	130-130	130-130	130-130	130-130	100-100
64619	White-tail deer	Negative	M	AB	2016	Modelling	Negative	256	53.5881	-110.799	0.5	100-100	130-130	130-130	110-110		100-100	100-120	100-100	130-130		120-120	130-130	120-120	100-100	100-120	130-130	130-130	110-110	130-130	130-130	110-130	130-130	130-130	100-100
64620	White-tail deer	Negative	M	AB	2015	Modelling	Negative	256	53.5455	-110.477	0	100-100	130-130	110-130	110-110		100-100	120-120	100-100	130-130		120-120	130-130	120-120	100-100	100-120	130-130	130-130	110-110	130-130	130-130	130-130	130-130	130-130	100-100
64634	White-tail deer	Negative	M	AB	2014	Modelling	Negative	236	53.089	-110.446	0	100-100	130-130	130-130	110-110		100-100	120-120	100-120	130-130		120-120	130-130	120-120	100-100	100-120	130-130	130-130	110-110	130-130	130-130	130-130	130-130	130-130	100-100
64654	White-tail deer	Negative	F	AB	2015	Modelling	Negative	238	53.3396	-111.425	0	100-100	130-130	110-130	110-110		100-100	120-120	100-100	130-130		120-120	130-130	120-120	100-100	100-100	130-130	130-130	110-110	130-130	130-130	110-130	130-130	130-130	100-100
64667	White-tail deer	Negative	M	AB	2014	Modelling	Negative	256	51.6526	-110.413	0	100-100	130-130	130-130	110-110		100-100	120-120	100-100	130-130		120-120	130-130	120-120	100-100	100-100	130-130	130-130	110-110	130-130	130-130	110-130	130-130	130-130	100-100
64670	White-tail deer	Negative	F	AB	2015	Modelling	Negative	256	53.5298	-110.823	0.5	100-100	130-130	130-130	110-110		100-100	100-120	100-100	130-130		120-120	130-130	120-120	100-100	100-120	130-130	130-130	110-110	130-130	130-130	130-130	130-130	130-130	100-100
64678	White-tail deer	Negative	M	AB	2014	Modelling	Negative	256	53.4645	-110.233	0	100-100	110-130	130-130	110-110		100-100	120-120	100-100	130-130		120-120	130-130	120-120	100-100	100-100	130-130	130-130	110-110	130-130	130-130	110-130	130-130	130-130	100-100
64682	White-tail deer	Negative	M	AB	2016	Modelling	Negative	256	53.4061	-110.823	0	100-100	130-130	130-130	110-110		100-100	120-120	100-100	130-130		120-120	130-130	120-120	100-100	100-120	130-130	130-130	110-110	130-130	130-130	130-130	130-130	130-130	100-100
64683	White-tail deer	Negative	M	AB	2016	Modelling	Negative	256	53.4061	-110.823	0.5	100-100	130-130	130-130	110-110		100-100	100-120	100-100	130-130		120-120	130-130	120-120	100-100	100-120	130-130	130-130	110-110	130-130	130-130	110-130	130-130	130-130	100-100
64684	White-tail deer	Negative	M	AB	2015	Modelling	Negative	254	53.3988	-110.823	0	100-100	130-130	110-130	110-110		100-100	120-120	100-100	130-130		120-120	130-130	120-120	100-100	100-120	130-130	130-130	110-110	130-130	130-130	110-130	130-130	130-130	100-100
64871	White-tail deer	Negative	M	AB	2016	Modelling	Negative	258	53.6759	-111.434	0.5	100-100	130-130	130-130	110-110		100-100	100-120	100-100	130-130		120-120	130-130	120-120	100-100	100-120	130-130	130-130	110-110	130-130	130-130	130-130	130-130	130-130	100-100
64882	White-tail deer	Negative	M	AB	2016	Modelling	Negative	254	53.6032	-111.507	0.5	100-100	130-130	130-130	110-110		100-100	100-120	100-100	130-130		120-120	130-130	120-120	100-100	100-120	130-130	130-130	110-110	130-130	130-130	130-130	130-130	130-130	100-100
64885	White-tail deer	Negative	M	AB	2016	Modelling	Negative	258	53.7049	-111.507	0	100-100	130-130	130-130	110-110		100-100	120-120	100-100	130-130		120-120	130-130	120-120	100-100	100-120	130-130	130-130	110-110	130-130	130-130	130-130	130-130	130-130	100-100
64888	White-tail deer	Negative	M	AB	2016	Modelling	Negative	242	53.5964	-112.756	0	100-100	130-130	110-130	110-110		100-100	120-120	100-100	130-130		120-120	130-130	120-120	100-100	100-120	130-130	130-130	110-110	130-130	130-130	110-130	130-130	130-130	100-100
64898	White-tail deer	Negative	M	AB	2016	Modelling	Negative	254	53.5741	-111.557	0.5	100-100	130-130	130-130	110-110		100-100	100-120	100-120	130-130		120-120	130-130	120-120	100-100	100-120	130-130	130-130	110-110	130-130	130-130	110-130	130-130	130-130	100-100
64899	White-tail deer	Negative	F	AB	2016	Modelling	Negative	254	53.4722	-111.655	0	100-100	130-130	110-130	110-110		100-100	120-120	100-100	130-130		120-120	130-130	120-120	100-100	100-120	130-130	130-130	110-110	130-130	130-130	110-130	130-130	130-130	100-100
64915	White-tail deer	Negative	F	AB	2016	Modelling+subsampling	Negative	234	52.7837	-110.337	0.5	100-100	130-130	130-130	110-110		100-100	100-120	100-100	130-130		120-120	130-130	120-120	100-100	100-120	130-130	130-130	110-110	130-130	130-130	110-130	130-130	130-130	100-100
64917	White-tail deer	Negative	F	AB	2016	Modelling	Negative	238	53.0633	-111.376	0.5	100-100	130-130	130-130	110-110		100-100	100-120	100-100	130-130		120-120	130-130	120-120	100-100	100-120	130-130	130-130	110-110	130-130	130-130	130-130	130-130	130-130	100-100
65210	White-tail deer	Negative	F	AB	2015	Modelling+subsampling	Negative	148	50.0515	-110.625	0.5	100-100	130-130	130-130	110-110		100-100	100-120	100-100	130-130		120-120	130-130	120-120	100-100	100-100	130-130	130-130	110-110	130-130	130-130	130-130	130-130	130-130	100-100
65223	White-tail deer	Negative	M	AB	2015	Modelling+subsampling	Negative	119	49.8333	-110.078	0	100-100	130-130	110-130	110-110		100-100	120-120	100-100	130-130		120-120	130-130	120-120	100-100	100-120	110-130	130-130	110-110	130-130	130-130	110-130	130-130	130-130	100-100
65225	White-tail deer	Negative	M	AB	2015	Modelling+subsampling	Negative	119	49.8332	-110.033	0	100-100	130-130	110-130	110-110		100-100	120-120	100-120	130-130		120-120	130-130	120-120	100-100	100-120	130-130	130-130	110-110	130-130	130-130	110-130	130-130	130-130	100-100
65230	White-tail deer	Negative	M	AB	2015	Modelling+subsampling	Negative	119	49.8988	-110.05	0	100-100	130-130	130-130	110-110		100-100	120-120	100-100	130-130		120-120	130-130	120-120	100-100	100-120	110-130	130-130	110-110	130-130	130-130	110-130	130-130	130-130	100-100
65231	White-tail deer	Negative	F	AB	2015	Modelling+subsampling	Negative	119	49.8988	-110.05	0	100-100	110-130	130-130	110-110		100-100	120-120	100-100	130-130		120-120	130-130	120-120	100-100	100-100	130-130	130-130	110-110	130-130	130-130	110-130	130-130	130-130	100-110
65233	White-tail deer	Negative	F	AB	2015	Modelling+subsampling	Negative	119	49.893	-110.069	0.5	100-100	130-130	130-130	100-110		100-100	100-120	100-100	130-130		120-120	130-130	120-120	100-100	100-120	110-130	130-130	110-110	130-130	130-130	110-130	130-130	130-130	100-100
65238	White-tail deer	Negative	M	AB	2015	Modelling	Negative	151	51.0995	-110.615	0	100-100	110-130	130-130	110-110		100-100	120-120	100-100	130-130		120-120	130-130	120-120	100-100	100-120	130-130	130-130	110-110	130-130	130-130	110-130	130-130	100-130	100-100
65239	White-tail deer	Negative	M	AB	2015	Modelling	Negative	151	50.9106	-110.68	0.5	100-100	130-130	130-130	110-110		100-100	100-120	100-100	130-130		120-120	130-130	120-120	100-100	100-120	130-130	130-130	110-110	130-130	130-130	130-130	130-130	130-130	100-100
65240	White-tail deer	Negative	M	AB	2015	Modelling+subsampling	Negative	119	49.673	-110.011	0.5	100-100	130-130	130-130	110-110		100-100	100-120	100-100	130-130		120-120	130-130	120-120	100-100	100-120	130-130	130-130	110-110	130-130	130-130	130-130	130-130	130-130	100-100
65241	White-tail deer	Negative	F	AB	2015	Modelling+subsampling	Negative	119	49.7312	-110.011	1	100-100	130-130	130-130	110-110		100-100	100-100	100-100	130-130		120-120	130-130	120-120	100-100	100-120	130-130	130-130	110-110	130-130	130-130	130-130	130-130	130-130	100-100
65242	White-tail deer	Negative	M	AB	2015	Modelling+subsampling	Negative	119	49.7312	-110.011	0	100-100	130-130	130-130	110-110		100-100	120-120	100-100	120-130		120-120	130-130	120-120	100-100	100-120	130-130	130-130	110-110	130-130	130-130	110-130	130-130	130-130	100-100
65695	White-tail deer	Negative	M	AB	2014	Modelling	Negative	230	52.513	-111.578	0.5	100-100	130-130	130-130	110-110		100-100	100-120	100-100	130-130		120-120	130-130	120-120	100-100	100-120	130-130	130-130	110-110	130-130	130-130	110-130	130-130	130-130	100-100
65702	White-tail deer	Negative	M	AB	2015	Modelling	Negative	166	51.9623	-112.295	0.5	100-100	130-130	130-130	110-110		100-100	100-120	100-100	130-130		120-120	130-130	120-120	100-100	100-100	110-130	130-130	110-110	130-130	130-130	130-130	130-130	130-130	100-100
65712	White-tail deer	Negative	F	AB	2014	Modelling	Negative	238	53.165	-111.206	0	100-100	130-130	130-130	110-110		100-100	120-120	100-100	130-130		120-120	130-130	120-120	100-100	100-100	110-130	130-130	110-110	130-130	130-130	110-130	130-130	130-130	100-100
65722	White-tail deer	Negative	M	AB	2015	Modelling	Negative	254	53.5302	-111.092	0	100-100	130-130	130-130	110-110		100-100	120-120	100-100	130-130		120-120	130-130	120-120	100-100	100-100	130-130	130-130	110-110	130-130	130-130	110-130	130-130	130-130	100-100
65728	White-tail deer	Negative	M	AB	2015	Modelling	Negative	238	53.2813	-110.913	0	100-100	130-130	110-130	110-110		100-100	120-120	100-100	130-130		120-120	130-130	120-120	100-100	100-120	130-130	130-130	110-110	130-130	130-130	110-130	130-130	130-130	100-100
65737	White-tail deer	Negative	M	AB	2015	Modelling	Negative	254	53.3848	-111.116	0	100-100	130-130	130-130	110-110		100-100	120-120	100-100	130-130		120-120	130-130	120-120	100-100	100-120	110-130	130-130	110-110	130-130	130-130	110-130	130-130	130-130	100-100
65744	White-tail deer	Negative	M	AB	2015	Modelling	Negative	238	53.2522	-110.889	0	100-100	130-130	130-130	110-110		100-100	120-120	100-100	130-130		120-120	130-130	120-120	100-100	100-100	130-130	130-130	110-110	130-130	130-130	110-130	130-130	130-130	100-100
65747	White-tail deer	Negative	M	AB	2015	Modelling	Negative	256	53.6463	-110.467	0.5	100-100	130-130	130-130	110-110		100-100	100-120	100-100	130-130		120-120	130-130	120-120	100-100	100-100	130-130	130-130	110-110	130-130	130-130	130-130	130-130	130-130	100-100
65755	White-tail deer	Negative	M	AB	2015	Modelling	Negative	238	53.2668	-110.901	0.5	100-100	130-130	130-130	110-110		100-100	100-120	100-120	130-130		120-120	130-130	120-120	100-100	100-120	130-130	130-130	110-110	130-130	130-130	130-130	130-130	130-130	100-100
65758	White-tail deer	Negative	F	AB	2015	Modelling	Negative	236	53.0488	-110.499	0	100-100	130-130	130-130	110-110		100-100	120-120	100-100	130-130		120-120	130-130	120-120	100-100	100-120	110-130	130-130	110-110	130-130	130-130	110-130	130-130	130-130	100-100
65759	White-tail deer	Negative	F	AB	2015	Modelling	Negative	236	53.0488	-110.45	0.5	100-100	130-130	130-130	110-110		100-100	100-120	100-100	130-130		120-120	130-130	120-120	100-100	100-120	130-130	130-130	110-110	130-130	130-130	130-130	130-130	130-130	100-100
65760	White-tail deer	Negative	F	AB	2015	Modelling	Negative	236	53.0488	-110.353	0	100-100	130-130	130-130	110-110		100-100	120-120	100-120	130-130		120-120	130-130	120-120	100-100	100-120	130-130	130-130	110-110	130-130	130-130	110-130	130-130	130-130	100-100
65765	White-tail deer	Negative	M	AB	2015	Modelling	Negative	236	53.0488	-110.499	0.5	100-100	130-130	130-130	110-110		100-100	100-120	100-100	130-130		120-120	130-130	120-120	100-100	100-100	130-130	130-130	110-110	130-130	130-130	130-130	130-130	130-130	100-100
65766	White-tail deer	Negative	M	AB	2015	Modelling	Negative	256	53.425	-110.657	1	100-100	130-130	130-130	110-110		100-100	100-100	100-100	130-130		120-120	130-130	120-120	100-100	100-100	130-130	130-130	110-110	130-130	130-130	130-130	130-130	130-130	100-100
65767	White-tail deer	Negative	M	AB	2015	Modelling	Negative	254	53.4724	-111.582	0.5	100-100	130-130	130-130	110-110		100-100	100-120	100-100	130-130		120-120	130-130	120-120	100-100	100-120	130-130	130-130	110-110	130-130	130-130	130-130	130-130	130-130	100-100
65779	White-tail deer	Negative	F	AB	2015	Modelling	Negative	256	51.9435	-110.731	0.5	100-100	130-130	130-130	110-110		100-100	100-120	100-100	130-130		120-120	130-130	120-120	100-100	100-100	130-130	130-130	110-110	130-130	130-130	130-130	130-130	130-130	100-100
65781	White-tail deer	Negative	M	AB	2015	Modelling	Negative	238	53.2522	-111.425	0.5	100-100	130-130	130-130	110-110		100-100	100-120	100-100	130-130		120-120	130-130	120-120	100-100	100-100	130-130	130-130	110-110	130-130	130-130	130-130	130-130	130-130	100-100
65784	White-tail deer	Negative	M	AB	2015	Modelling	Negative	238	53.2958	-111.254	0.5	100-100	130-130	130-130	110-110		100-100	100-120	100-100	120-130		120-120	130-130	120-120	100-100	100-100	130-130	130-130	110-110	130-130	130-130	130-130	130-130	130-130	100-100
65796	White-tail deer	Negative	M	AB	2015	Modelling	Negative	236	53.3252	-110.67	0.5	100-100	130-130	130-130	110-110		100-100	100-120	100-100	130-130		120-120	130-130	120-120	100-100	100-120	110-130	130-130	110-110	130-130	130-130	130-130	130-130	130-130	100-100
65797	White-tail deer	Negative	M	AB	2015	Modelling	Negative	254	53.3887	-111.134	0	100-100	130-130	130-130	110-110		100-100	120-120	100-100	120-130		120-120	130-130	120-120	100-100	100-120	130-130	130-130	110-110	130-130	130-130	110-130	130-130	130-130	100-100
65838	White-tail deer	Negative	M	AB	2015	Modelling	Negative	150	50.8376	-110.126	0	100-100	130-130	110-130	110-110		100-100	120-120	100-100	130-130		120-120	130-130	120-120	100-100	100-100	130-130	130-130	110-110	130-130	130-130	110-130	130-130	130-130	100-100
65848	White-tail deer	Negative	M	AB	2015	Modelling	Negative	162	51.1068	-110.116	0	100-100	130-130	130-130	110-110		100-100	120-120	100-100	120-130		120-120	130-130	120-120	100-100	100-120	130-130	130-130	110-110	130-130	130-130	110-130	130-130	130-130	100-100
65851	White-tail deer	Negative	F	AB	2015	Modelling	Negative	151	50.9321	-110.162	0	100-100	130-130	130-130	110-110		100-100	120-120	100-100	130-130		120-120	130-130	120-120	100-100	100-120	130-130	130-130	110-110	130-130	130-130	130-130	130-130	130-130	100-100
65852	White-tail deer	Negative	M	AB	2015	Modelling	Negative	151	50.966	-110.009	0.5	100-100	130-130	130-130	110-110		100-100	100-120	100-100	130-130		120-120	130-130	120-120	100-100	100-100	130-130	130-130	110-110	130-130	130-130	110-110	130-130	130-130	100-100
65853	White-tail deer	Negative	M	AB	2015	Modelling	Negative	150	50.9394	-110.08	0.5	100-100	130-130	130-130	100-110		100-100	100-120	100-100	130-130		120-120	130-130	120-120	100-100	100-120	130-130	130-130	110-110	130-130	130-130	130-130	130-130	130-130	100-100
65868	White-tail deer	Negative	M	AB	2015	Modelling	Negative	151	51.085	-110.22	0.5	100-100	130-130	130-130	110-110		100-100	100-120	100-100	130-130		120-120	130-130	120-120	100-100	100-100	130-130	130-130	110-110	130-130	130-130	130-130	130-130	130-130	100-100
65870	White-tail deer	Negative	M	AB	2015	Modelling	Negative	151	50.9538	-110.36	0	100-100	130-130	130-130	110-110		100-100	120-120	100-100	130-130		120-120	130-130	120-120	100-100	100-120	110-130	130-130	110-110	130-130	130-130	130-130	130-130	130-130	100-100
65874	White-tail deer	Negative	F	AB	2015	Modelling	Negative	230	52.791	-112.007	0.5	100-100	130-130	130-130	110-110		100-100	100-120	100-100	130-130		120-120	130-130	120-120	100-100	100-120	130-130	130-130	110-110	130-130	130-130	130-130	130-130	130-130	100-100
66199	White-tail deer	Negative	M	AB	2016	Modelling	Negative	236	53.0779	-110.669	0	100-100	130-130	130-130	110-110		100-100	120-120	100-100	130-130		120-120	130-130	120-120	100-100	100-120	130-130	130-130	110-110	130-130	130-130	110-130	130-130	130-130	100-100
67641	White-tail deer	Negative	M	AB	2016	Modelling	Negative	500	54.1843	-110.562	0.5	100-100	130-130	130-130	110-110		100-100	100-120	100-100	130-130		120-120	130-130	120-120	100-100	100-120	130-130	130-130	110-110	130-130	130-130	110-130	130-130	130-130	100-100
68029	White-tail deer	Negative	F	AB	2016	Modelling	Negative	203	52.5176	-111.558	0	100-100	130-130	130-130	110-110		100-100	120-120	100-100	130-130		120-120	130-130	120-120	100-100	100-120	130-130	130-130	110-110	130-130	130-130	110-130	130-130	130-130	100-100
68044	White-tail deer	Negative	F	AB	2016	Modelling	Negative	232	52.9012	-111.209	0	100-100	130-130	110-110	110-110		100-100	120-120	100-100	130-130		120-120	130-130	120-120	100-100	100-120	130-130	130-130	110-110	130-130	130-130	110-130	130-130	130-130	100-100
68050	White-tail deer	Negative	M	AB	2016	Modelling	Negative	203	52.479	-111.759	0	100-100	130-130	130-130	110-110		100-100	120-120	100-100	120-130		120-120	130-130	120-120	100-100	100-120	130-130	130-130	110-110	130-130	130-130	110-130	130-130	130-130	100-100
68062	White-tail deer	Negative	F	AB	2016	Modelling	Negative	230	52.8761	-111.993	0.5	100-100	130-130	130-130	110-110		100-100	100-120	100-100	130-130		120-120	130-130	120-120	100-100	100-120	130-130	130-130	110-110	130-130	130-130	130-130	130-130	130-130	100-100
68063	White-tail deer	Negative	M	AB	2016	Modelling	Negative	203	52.3796	-111.45	1	100-100	130-130	130-130	110-110		100-100	100-100	100-100	130-130		120-120	130-130	120-120	100-100	100-100	130-130	130-130	110-110	130-130	130-130	130-130	130-130	130-130	100-100
68067	White-tail deer	Negative	M	AB	2016	Modelling	Negative	203	52.6416	-111.618	0	100-100	130-130	110-130	110-110		100-100	120-120	100-100	130-130		120-120	130-130	120-120	100-100	100-120	130-130	130-130	110-110	130-130	130-130	110-130	130-130	130-130	100-100
68273	White-tail deer	Negative	M	AB	2016	Modelling	Negative	258	53.6759	-111.311	0	100-100	130-130	130-130	110-110		100-100	120-120	100-100	130-130		120-120	130-130	120-120	100-100	100-120	130-130	130-130	110-110	130-130	130-130	130-130	130-130	130-130	100-100
68297	White-tail deer	Negative	M	AB	2016	Modelling	Negative	258	53.806	-111.595	0	100-100	130-130	130-130	110-110		100-100	120-120	100-120	130-130		120-120	130-130	120-120	100-100	100-120	130-130	130-130	110-110	130-130	130-130	110-130	130-130	130-130	100-100
68298	White-tail deer	Negative	M	AB	2016	Modelling	Negative	258	53.8205	-111.521	0	100-100	110-130	130-130	110-110		100-100	120-120	100-100	130-130		120-120	130-130	120-120	100-100	100-100	130-130	130-130	110-110	130-130	130-130	110-130	130-130	100-130	100-100
68608	White-tail deer	Negative	F	AB	2016	Modelling	Negative	164	51.7289	-111.143	0.5	100-100	130-130	130-130	110-110		100-100	100-120	100-100	130-130		120-120	130-130	120-120	100-100	100-120	130-130	130-130	110-110	130-130	130-130	110-130	130-130	130-130	100-100
68610	White-tail deer	Negative	M	AB	2016	Modelling	Negative	203	52.2958	-111.678	0.5	100-100	130-130	130-130	110-110		100-100	100-120	100-100	130-130		120-120	130-130	120-120	100-100	100-100	130-130	130-130	110-110	130-130	130-130	110-110	130-130	130-130	100-100
68611	White-tail deer	Negative	M	AB	2016	Modelling	Negative	204	52.234	-111.868	0	100-100	130-130	130-130	110-110		100-100	120-120	100-100	130-130		120-120	130-130	120-120	100-100	100-120	110-130	130-130	110-110	130-130	130-130	110-130	130-130	130-130	100-100
68615	White-tail deer	Negative	M	AB	2016	Modelling	Negative	164	51.6974	-111.139	0	100-100	130-130	130-130	110-110		100-100	120-120	100-100	130-130		120-120	130-130	120-120	100-100	100-120	130-130	130-130	110-110	130-130	130-130	110-130	130-130	130-130	100-100
68631	White-tail deer	Negative	M	AB	2016	Modelling	Negative	203	52.3209	-111.72	0	100-100	130-130	130-130	110-110		100-100	120-120	100-100	130-130		120-120	130-130	120-120	100-100	100-120	130-130	130-130	110-110	130-130	130-130	110-130	130-130	130-130	100-100
69210	White-tail deer	Negative	M	AB	2016	Modelling+subsampling	Negative	160	51.5653	-110.925	1	100-100	130-130	130-130	110-110		100-100	100-100	100-100	130-130		120-120	130-130	120-120	100-100	100-120	130-130	130-130	110-110	130-130	130-130	130-130	130-130	130-130	100-100
69382	White-tail deer	Negative	M	AB	2016	Modelling	Negative	162	51.3178	-110.995	0	100-100	130-130	130-130	110-110		100-100	120-120	100-100	130-130		120-120	130-130	120-120	100-100	100-120	130-130	130-130	110-110	130-130	130-130	130-130	130-130	130-130	100-100
69396	White-tail deer	Negative	F	AB	2016	Modelling+subsampling	Negative	160	51.1112	-112.15	0	100-100	130-130	130-130	110-110		100-100	120-120	100-100	130-130		120-120	130-130	120-120	100-100	100-120	110-130	130-130	110-110	130-130	130-130	110-130	130-130	130-130	100-100
72419	White-tail deer	Negative	M	AB	2016	Modelling+subsampling	Negative	119	49.9121	-110.031	0	100-100	130-130	130-130	110-110		100-100	120-120	100-100	130-130		120-120	130-130	120-120	100-100	100-100	130-130	130-130	110-110	130-130	130-130	110-110	130-130	130-130	100-100
72420	White-tail deer	Negative	F	AB	2016	Modelling+subsampling	Negative	119	49.6876	-110.282	0	100-100	130-130	110-130	110-110		100-100	120-120	100-100	130-130		120-120	130-130	120-120	100-100	100-120	130-130	130-130	110-110	130-130	130-130	110-130	130-130	130-130	100-100
72430	White-tail deer	Negative	M	AB	2016	Modelling+subsampling	Negative	148	49.9787	-110.352	0.5	100-100	130-130	130-130	110-110		100-100	100-120	100-100	130-130		120-120	130-130	120-120	100-100	100-120	130-130	130-130	110-110	130-130	130-130	130-130	130-130	130-130	100-100
72433	White-tail deer	Negative	F	AB	2016	Modelling+subsampling	Negative	148	50.2407	-110.194	0	100-100	130-130	130-130	110-110		100-100	120-120	100-100	130-130		120-120	130-130	120-120	100-100	100-120	110-130	130-130	110-110	130-130	130-130	110-130	130-130	130-130	100-100
72444	White-tail deer	Negative	M	AB	2016	Modelling+subsampling	Negative	119	49.9496	-110.011	0.5	100-100	130-130	130-130	110-110		100-100	100-120	100-100	130-130		120-120	130-130	120-120	100-100	100-120	130-130	130-130	110-110	130-130	130-130	130-130	130-130	130-130	100-100
72875	White-tail deer	Negative	M	AB	2016	Modelling+subsampling	Negative	148	50.2761	-110.589	0	100-100	130-130	130-130	110-110		100-100	120-120	100-120	130-130		120-120	130-130	120-120	100-100	100-120	130-130	130-130	110-110	130-130	130-130	110-130	130-130	130-130	100-100
72886	White-tail deer	Negative	F	AB	2016	Modelling	Negative	118	49.6152	-110.436	0	100-100	130-130	130-130	110-110		100-100	120-120	100-100	130-130		120-120	130-130	120-120	100-100	100-120	130-130	130-130	110-110	130-130	130-130	110-130	130-130	130-130	100-100
72968	White-tail deer	Negative	M	AB	2016	Modelling	Negative	151	51.0123	-110.778	0.5	100-100	130-130	110-130	110-110		100-100	100-120	100-100	130-130		120-120	130-130	120-120	100-100	100-100	130-130	130-130	110-110	130-130	130-130	130-130	130-130	130-130	100-100
73072	White-tail deer	Negative	M	AB	2016	Modelling	Negative	150	50.6485	-110.126	0	100-100	130-130	130-130	110-110		100-100	120-120	100-100	130-130		120-120	130-130	120-120	100-100	100-100	110-110	130-130	110-110	130-130	130-130	110-130	130-130	130-130	100-100
73545	White-tail deer	Negative	M	AB	2016	Modelling+subsampling	Negative	119	49.9058	-110.318	0	100-100	110-130	130-130	110-110		100-100	120-120	100-100	130-130		120-120	130-130	120-120	100-100	100-120	130-130	130-130	110-110	130-130	130-130	110-130	130-130	130-130	100-110
73546	White-tail deer	Negative	M	AB	2016	Modelling+subsampling	Negative	148	50.3863	-110.446	0.5	100-100	130-130	130-130	110-110		100-100	100-120	100-100	130-130		120-120	130-130	120-120	100-100	100-120	130-130	130-130	110-110	130-130	130-130	110-110	130-130	130-130	100-100
73559	White-tail deer	Negative	M	AB	2016	Modelling	Negative	102	49.3521	-110.841	0	100-100	130-130	130-130	110-110		100-100	120-120	100-100	130-130		120-120	130-130	120-120	100-100	100-120	130-130	130-130	110-110	130-130	130-130	130-130	130-130	130-130	100-100
73560	White-tail deer	Negative	M	AB	2016	Modelling	Negative	128	49.8896	-111.691	0.5	100-100	130-130	130-130	110-110		100-100	100-120	100-120	130-130		120-120	130-130	120-120	100-100	100-100	130-130	130-130	110-110	130-130	130-130	130-130	130-130	130-130	100-100
73563	White-tail deer	Negative	M	AB	2016	Modelling+subsampling	Negative	148	50.0814	-110.081	0	100-100	130-130	130-130	110-110		100-100	120-120	100-120	130-130		120-120	130-130	120-120	100-100	100-100	130-130	130-130	110-110	130-130	130-130	110-130	130-130	130-130	100-100
74010	White-tail deer	Negative	M	AB	2016	Modelling+subsampling	Negative	119	49.7678	-110.53	0.5	100-100	130-130	130-130	110-110		100-100	100-120	100-100	130-130		120-120	130-130	120-120	100-100	100-120	130-130	130-130	110-110	130-130	130-130	130-130	130-130	130-130	100-100
74011	White-tail deer	Negative	M	AB	2016	Modelling+subsampling	Negative	148	50.6348	-110.064	0	100-100	130-130	130-130	110-110		100-100	120-120	100-100	120-130		120-120	130-130	120-120	100-100	100-120	130-130	130-130	110-110	130-130	130-130	110-130	130-130	130-130	100-100
74798	White-tail deer	Negative	M	AB	2016	Modelling	Negative	116	49.6147	-110.417	0.5	100-100	130-130	130-130	100-110		100-100	100-120	100-120	130-130		120-120	130-130	120-120	100-100	100-120	130-130	130-130	110-110	130-130	130-130	110-130	130-130	130-130	100-100
74881	White-tail deer	Negative	M	AB	2016	Modelling	Negative	119	49.9058	-110.352	0	100-120	130-130	130-130	110-110		100-100	120-120	100-100	130-130		120-120	130-130	120-120	120-120	100-120	130-130	130-130	110-110	110-130	130-130	110-130	110-130	130-130	100-100
74884	White-tail deer	Negative	M	AB	2016	Modelling+subsampling	Negative	119	49.5565	-110.214	0	100-100	130-130	130-130	110-110		100-100	120-120	100-100	130-130		120-120	130-130	120-120	100-100	100-120	130-130	130-130	110-110	130-130	130-130	110-130	130-130	130-130	100-100
74886	White-tail deer	Negative	M	AB	2016	Modelling+subsampling	Negative	119	49.8768	-110.284	0	100-100	130-130	130-130	110-110		100-100	120-120	100-100	130-130		120-120	130-130	120-120	100-100	100-120	130-130	130-130	110-110	130-130	130-130	110-130	130-130	130-130	100-100
74889	White-tail deer	Negative	M	AB	2016	Modelling+subsampling	Negative	148	49.9933	-110.613	0.5	100-100	130-130	130-130	110-110		100-100	100-120	100-120	130-130		120-120	130-130	120-120	100-100	100-120	130-130	130-130	110-110	130-130	130-130	130-130	130-130	130-130	100-100
74891	White-tail deer	Negative	F	AB	2016	Modelling+subsampling	Negative	148	49.9933	-110.613	0	100-100	130-130	130-130	110-110		100-100	120-120	100-100	130-130		120-120	130-130	120-120	100-100	100-100	130-130	130-130	110-110	130-130	130-130	130-130	130-130	130-130	100-100
74893	White-tail deer	Negative	M	AB	2016	Modelling+subsampling	Negative	148	49.9933	-110.613	0.5	100-100	130-130	130-130	110-110		100-100	100-120	100-100	130-130		120-120	130-130	120-120	100-100	100-120	110-130	130-130	110-110	130-130	130-130	130-130	130-130	130-130	100-100
75966	White-tail deer	Negative	F	AB	2014	Modelling	Negative	164	51.7617	-111.192	0.5	100-100	130-130	130-130	110-110		100-100	100-120	100-100	130-130		120-120	130-130	120-120	100-100	100-100	130-130	130-130	110-110	130-130	130-130	130-130	130-130	130-130	100-100
76146	White-tail deer	Negative	M	AB	2015	Modelling	Negative	256	53.7647	-110.613	1	100-100	130-130	130-130	110-110		100-100	100-100	100-100	130-130		120-120	130-130	120-120	100-100	100-100	130-130	130-130	110-110	130-130	130-130	110-110	130-130	130-130	100-100
76150	White-tail deer	Negative	F	AB	2015	Modelling	Negative	258	53.719	-111.348	1	100-100	130-130	130-130	100-110		100-100	100-100	100-100	130-130		120-120	130-130	120-120	100-100	100-100	130-130	130-130	110-110	130-130	130-130	130-130	130-130	130-130	100-100
76151	White-tail deer	Negative	F	AB	2015	Modelling	Negative	258	53.719	-111.348	0	100-100	130-130	130-130	110-110		100-100	120-120	100-100	120-130		120-120	130-130	120-120	100-100	100-120	130-130	130-130	110-110	130-130	130-130	110-130	130-130	130-130	100-100
76156	White-tail deer	Negative	F	AB	2015	Modelling	Negative	254	53.6468	-111.311	0	100-100	130-130	130-130	110-110		100-100	120-120	100-120	130-130		120-120	130-130	120-120	100-100	100-120	130-130	130-130	110-110	130-130	130-130	130-130	130-130	130-130	100-100
76158	White-tail deer	Negative	M	AB	2015	Modelling	Negative	254	53.6468	-111.336	0	100-100	130-130	130-130	110-110		100-100	120-120	100-100	130-130		120-120	130-130	120-120	100-100	100-120	110-130	130-130	110-110	130-130	130-130	110-130	130-130	130-130	100-100
76168	White-tail deer	Negative	F	AB	2015	Modelling	Negative	254	53.4871	-111.286	0	100-100	130-130	130-130	110-110		100-100	120-120	100-100	130-130		120-120	130-130	120-120	100-100	100-120	110-130	130-130	110-110	130-130	130-130	110-130	130-130	130-130	100-100
76171	White-tail deer	Negative	M	AB	2015	Modelling	Negative	258	53.748	-111.249	0	100-100	110-110	130-130	110-110		100-100	120-120	100-100	130-130		120-120	130-130	120-120	100-100	100-120	130-130	130-130	110-110	130-130	130-130	110-130	130-130	130-130	100-100
76172	White-tail deer	Negative	M	AB	2015	Modelling	Negative	254	53.623	-111.195	0	100-100	130-130	130-130	110-110		100-100	120-120	100-100	130-130		120-120	130-130	120-120	100-100	100-120	130-130	130-130	110-110	130-130	130-130	130-130	130-130	130-130	100-100
76174	White-tail deer	Negative	M	AB	2015	Modelling	Negative	254	53.5595	-111.262	0	100-100	130-130	130-130	110-110		100-100	120-120	100-100	130-130		120-120	130-130	120-120	100-100	100-120	110-130	130-130	110-110	130-130	130-130	110-130	130-130	130-130	100-100
76258	White-tail deer	Negative	M	AB	2015	Modelling	Negative	200	52.1176	-110.13	0	100-100	130-130	130-130	110-110		100-100	120-120	100-100	130-130		120-120	130-130	120-120	100-100	100-120	130-130	130-130	110-110	130-130	130-130	110-130	130-130	130-130	100-100
76261	White-tail deer	Negative	M	AB	2015	Modelling	Negative	200	52.074	-110.106	0	100-100	130-130	130-130	110-110		100-100	120-120	100-100	130-130		120-120	130-130	120-120	100-100	100-120	130-130	130-130	110-110	130-130	130-130	130-130	130-130	130-130	100-100
76268	White-tail deer	Negative	M	AB	2015	Modelling	Negative	200	52.1176	-110.059	1	100-100	130-130	130-130	110-110		100-100	100-100	100-100	130-130		120-120	130-130	120-120	100-100	100-120	130-130	130-130	110-110	130-130	130-130	130-130	130-130	130-130	100-100
76269	White-tail deer	Negative	F	AB	2015	Modelling	Negative	200	52.103	-110.178	0	100-100	130-130	130-130	110-110		100-100	120-120	100-100	130-130		120-120	130-130	120-120	100-100	100-100	130-130	130-130	110-110	130-130	130-130	130-130	130-130	130-130	100-100
76270	White-tail deer	Negative	F	AB	2015	Modelling	Negative	163	51.9218	-110.218	0	100-100	130-130	130-130	110-110		100-100	120-120	100-100	130-130		120-120	130-130	120-120	100-100	100-100	110-130	130-130	110-110	130-130	130-130	110-130	130-130	130-130	100-100
76288	White-tail deer	Negative	F	AB	2015	Modelling	Negative	200	52.1321	-110.368	0.5	100-100	130-130	130-130	110-110		100-100	100-120	100-100	130-130		120-120	130-130	120-120	100-100	100-120	110-130	130-130	110-110	130-130	130-130	130-130	130-130	130-130	100-100
76289	White-tail deer	Negative	F	AB	2015	Modelling	Negative	200	52.1321	-110.368	0	100-100	130-130	130-130	110-110		100-100	120-120	100-100	130-130		120-120	130-130	120-120	100-100	100-120	130-130	130-130	110-110	130-130	130-130	110-130	130-130	130-130	100-100
76302	White-tail deer	Negative	M	AB	2014	Modelling	Negative	258	54.0605	-110.964	1	100-100	130-130	130-130	110-110		100-100	100-100	100-100	130-130		120-120	130-130	120-120	100-100	100-120	130-130	130-130	110-110	130-130	130-130	110-110	130-130	130-130	100-100
76312	White-tail deer	Negative	F	AB	2014	Modelling	Negative	500	53.915	-110.803	0	100-100	110-130	130-130	110-110		100-100	120-120	100-100	130-130		120-120	130-130	120-120	100-100	100-120	130-130	130-130	110-110	130-130	130-130	110-130	130-130	130-130	100-100
76313	White-tail deer	Negative	M	AB	2014	Modelling	Negative	256	53.6898	-110.774	0.5	100-100	130-130	130-130	110-110		100-100	100-120	100-100	130-130		120-120	130-130	120-120	100-100	100-120	130-130	130-130	110-110	130-130	130-130	110-130	130-130	130-130	100-100
76331	White-tail deer	Negative	F	AB	2015	Modelling+subsampling	Negative	234	52.3454	-110.336	0.5	100-100	130-130	130-130	110-110		100-100	100-120	100-100	130-130		120-120	130-130	120-120	100-100	100-120	110-130	130-130	110-110	130-130	130-130	110-130	130-130	130-130	100-100
76363	White-tail deer	Negative	M	AB	2015	Modelling+subsampling	Negative	234	52.7596	-110.373	0.5	100-100	130-130	130-130	110-110		100-100	100-120	100-100	130-130		120-120	130-130	120-120	100-100	100-120	130-130	130-130	110-110	130-130	130-130	130-130	130-130	130-130	100-100
76374	White-tail deer	Negative	M	AB	2015	Modelling	Negative	236	52.8455	-110.035	0.5	100-100	130-130	130-130	110-110		100-100	100-120	100-100	130-130		120-120	130-130	120-120	100-100	100-100	110-130	130-130	110-110	130-130	130-130	110-130	130-130	130-130	100-100
76387	White-tail deer	Negative	M	AB	2015	Modelling+subsampling	Negative	234	52.6195	-110.372	0.5	100-100	130-130	130-130	110-110		100-100	100-120	100-100	130-130		120-120	130-130	120-120	100-100	100-100	130-130	130-130	110-110	130-130	130-130	130-130	130-130	130-130	100-100
76399	White-tail deer	Negative	M	AB	2015	Modelling+subsampling	Negative	234	52.8179	-110.445	0.5	100-100	130-130	130-130	100-110		100-100	100-120	100-100	130-130		120-120	130-130	120-120	100-100	100-100	130-130	130-130	110-110	130-130	130-130	130-130	130-130	130-130	100-100
76412	White-tail deer	Negative	F	AB	2016	Modelling+subsampling	Negative	148	50.4737	-110.125	0	100-100	130-130	130-130	110-110		100-100	120-120	100-100	120-130		120-120	130-130	120-120	100-100	100-100	130-130	130-130	110-110	130-130	130-130	110-130	130-130	130-130	100-100
76567	White-tail deer	Negative	M	AB	2014	Modelling	Negative	248	53.4574	-113.105	0.5	100-100	130-130	130-130	100-110		100-100	100-120	100-100	120-130		120-120	130-130	120-120	100-100	100-120	130-130	130-130	110-110	130-130	130-130	130-130	130-130	130-130	100-100
76568	White-tail deer	Negative	F	AB	2014	Modelling	Negative	346	53.8496	-111.892	0.5	100-100	130-130	130-130	110-110		100-100	100-120	100-100	130-130		120-120	130-130	120-120	100-100	100-120	130-130	130-130	110-110	130-130	130-130	110-130	130-130	130-130	100-100
76574	White-tail deer	Negative	M	AB	2014	Modelling	Negative	238	53.3249	-111.498	0	100-100	130-130	110-130	110-110		100-100	120-120	100-120	130-130		120-120	130-130	120-120	100-100	100-120	130-130	130-130	110-110	130-130	130-130	110-130	130-130	130-130	100-100
76577	White-tail deer	Negative	M	AB	2014	Modelling	Negative	238	53.3249	-111.498	1	100-100	130-130	130-130	110-110		100-100	100-100	100-100	130-130		120-120	130-130	120-120	100-100	100-100	130-130	130-130	110-110	130-130	130-130	110-110	130-130	130-130	100-100
76584	White-tail deer	Negative	M	AB	2014	Modelling	Negative	102	49.0339	-111.113	0	100-100	130-130	130-130	110-110		100-100	120-120	100-100	130-130		120-120	130-130	120-120	120-120	100-120	130-130	130-130	110-110	110-130	130-130	110-130	110-130	130-130	100-100
76593	White-tail deer	Negative	F	AB	2014	Modelling	Negative	248	53.4574	-113.105	0	100-100	130-130	130-130	110-110		100-100	120-120	100-100	130-130		120-120	130-130	100-120	100-100	100-120	110-130	110-130	110-110	130-130	130-130	110-130	130-130	130-130	100-100
76706	White-tail deer	Negative	M	AB	2015	Modelling	Negative	232	52.6414	-110.899	0.5	100-100	130-130	130-130	110-110		100-100	100-120	100-100	130-130		120-120	130-130	120-120	100-100	100-100	130-130	130-130	110-110	130-130	130-130	110-130	130-130	130-130	100-100
76727	White-tail deer	Negative	M	AB	2015	Modelling+subsampling	Negative	234	52.466	-110.528	0.5	100-100	130-130	130-130	110-110		100-100	100-120	100-100	130-130		120-120	130-130	120-120	100-100	100-100	130-130	130-130	110-110	130-130	130-130	130-130	130-130	130-130	100-100
76729	White-tail deer	Negative	M	AB	2015	Modelling	Negative	200	52.2849	-110.535	0	100-100	130-130	130-130	110-110		100-100	120-120	100-100	130-130		120-120	130-130	120-120	100-100	100-120	130-130	130-130	110-110	130-130	130-130	130-130	130-130	130-130	100-100
76866	White-tail deer	Negative	F	AB	2016	Modelling	Negative	258	53.719	-111.36	1	100-100	130-130	130-130	110-110		100-100	100-100	100-100	130-130		120-120	130-130	120-120	100-100	100-100	130-130	130-130	110-110	130-130	130-130	110-110	130-130	130-130	100-100
76891	White-tail deer	Negative	M	AB	2015	Modelling+subsampling	Negative	234	52.8179	-110.445	0	100-100	130-130	110-130	110-110		100-100	120-120	100-100	130-130		120-120	130-130	120-120	100-100	100-120	130-130	130-130	110-110	130-130	130-130	130-130	130-130	130-130	100-100
76915	White-tail deer	Negative	M	AB	2014	Modelling	Negative	500	53.8351	-110.581	0	100-100	130-130	130-130	110-110		100-100	120-120	100-100	130-130		120-120	130-130	120-120	100-100	100-120	130-130	130-130	110-110	130-130	130-130	110-130	130-130	130-130	100-100
76926	White-tail deer	Negative	M	AB	2015	Modelling	Negative	232	52.8254	-111.406	0	100-100	130-130	130-130	110-110		100-100	120-120	100-100	130-130		120-120	130-130	120-120	100-100	100-120	110-130	130-130	110-110	130-130	130-130	110-130	130-130	130-130	100-100
76968	White-tail deer	Negative	M	AB	2015	Modelling	Negative	232	53.0413	-111.681	0.5	100-100	130-130	130-130	110-110		100-100	100-120	100-100	130-130		120-120	130-130	120-120	100-100	100-100	110-130	130-130	110-110	130-130	130-130	130-130	130-130	130-130	100-100
76983	White-tail deer	Negative	M	AB	2015	Modelling	Negative	232	53.0341	-111.766	0	100-100	130-130	130-130	110-110		100-100	120-120	100-120	130-130		120-120	130-130	120-120	100-100	100-120	130-130	130-130	110-110	130-130	130-130	110-130	130-130	130-130	100-100
76994	White-tail deer	Negative	F	AB	2015	Modelling	Negative	238	53.0632	-111.608	0	100-100	130-130	110-130	110-110		100-100	120-120	100-100	130-130		120-120	130-130	120-120	100-100	100-120	130-130	130-130	110-110	130-130	130-130	110-130	130-130	130-130	100-100
79537	White-tail deer	Negative	M	AB	2016	Modelling+subsampling	Negative	148	50.1536	-110.602	0.5	100-100	130-130	130-130	110-110		100-100	100-120	100-100	130-130		120-120	130-130	120-120	100-100	100-100	130-130	130-130	110-110	130-130	130-130	110-130	130-130	130-130	100-100
81594	White-tail deer	Negative	M	AB	2016	Modelling	Negative	116	49.9059	-110.784	1	100-100	130-130	130-130	110-110		100-100	100-100	100-100	130-130		120-120	130-130	120-120	100-100	100-120	130-130	130-130	110-110	130-130	130-130	130-130	130-130	130-130	100-100
81598	White-tail deer	Negative	M	AB	2016	Modelling+subsampling	Negative	148	49.9933	-110.613	0.5	100-100	130-130	130-130	110-110		100-100	100-120	100-100	130-130		120-120	130-130	120-120	100-100	100-120	110-130	130-130	110-110	130-130	130-130	110-130	130-130	130-130	100-100
81784	White-tail deer	Negative	M	AB	2016	Modelling	Negative	102	49.323	-110.729	0	100-100	110-130	130-130	110-110		100-100	120-120	100-100	130-130		120-120	130-130	120-120	100-100	100-120	110-130	130-130	110-110	130-130	130-130	110-130	130-130	130-130	100-100
81851	White-tail deer	Negative	M	AB	2016	Modelling+subsampling	Negative	160	51.5507	-112.261	0	100-100	130-130	110-130	110-110		100-100	120-120	100-100	130-130		120-120	130-130	120-120	100-100	100-120	130-130	130-130	110-110	130-130	130-130	110-130	130-130	130-130	100-100
81852	White-tail deer	Negative	M	AB	2016	Modelling	Negative	160	51.5652	-112.261	0	100-100	130-130	130-130	110-110		100-100	120-120	100-100	130-130		120-120	130-130	120-120	100-120	100-120	130-130	130-130	110-110	110-130	130-130	130-130	110-130	130-130	100-100
81887	White-tail deer	Negative	F	AB	2017	Modelling	Negative	128	50.0123	-111.826	0	100-100	110-130	130-130	110-110		100-100	120-120	100-120	130-130		120-120	130-130	120-120	100-100	100-120	130-130	130-130	110-110	130-130	130-130	110-130	130-130	100-130	100-100
82811	White-tail deer	Negative	M	AB	2016	Modelling+subsampling	Negative	119	49.6292	-110.394	0.5	100-100	130-130	130-130	110-110		100-100	100-120	100-100	130-130		120-120	130-130	120-120	100-100	100-120	130-130	130-130	110-110	130-130	130-130	110-130	130-130	130-130	100-100
87195	White-tail deer	Negative	M	AB	2016	Modelling	Negative	116	49.4832	-110.953	1	100-100	130-130	130-130	110-110		100-100	100-100	100-100	130-130		120-120	130-130	120-120	100-100	100-100	130-130	130-130	110-110	130-130	130-130	110-110	130-130	130-130	100-100
87935	White-tail deer	Negative	M	AB	2016	Modelling+subsampling	Negative	119	49.8187	-110.44	0.5	100-100	110-130	130-130	110-110		100-100	100-120	100-100	130-130		120-120	130-130	120-120	100-100	100-120	130-130	130-130	110-110	130-130	130-130	110-130	130-130	130-130	100-110
88466	White-tail deer	Negative	M	AB	2016	Modelling+subsampling	Negative	119	49.8478	-110.282	0	100-100	130-130	130-130	110-110		100-100	120-120	100-120	130-130		120-120	130-130	120-120	100-100	100-120	130-130	130-130	110-110	130-130	130-130	130-130	130-130	130-130	100-100
88511	White-tail deer	Negative	M	AB	2016	Modelling	Negative	124	49.9203	-111.079	0	100-100	130-130	130-130	110-110		100-100	120-120	100-100	130-130		120-120	130-130	120-120	100-100	100-100	130-130	130-130	110-110	130-130	130-130	110-130	130-130	130-130	100-100
88615	White-tail deer	Negative	F	AB	2016	Modelling	Negative	102	49.1344	-110.784	0.5	100-100	130-130	110-130	110-110		100-100	100-120	100-100	130-130		120-120	130-130	120-120	100-100	100-100	130-130	130-130	110-110	130-130	130-130	130-130	130-130	130-130	100-100
88695	White-tail deer	Negative	M	AB	2016	Modelling	Negative	102	49.2939	-110.774	0	100-100	110-130	130-130	110-110		100-130	120-120	100-100	130-130		120-120	130-130	120-120	100-100	100-120	130-130	130-130	110-110	130-130	130-130	110-130	130-130	130-130	100-100
90173	White-tail deer	Negative	F	AB	2016	Modelling	Negative	238	53.007	-111.461	0.5	100-100	130-130	130-130	110-110		100-100	100-120	100-100	130-130		120-120	130-130	120-120	100-100	100-120	130-130	130-130	110-110	130-130	130-130	130-130	130-130	130-130	100-100
91311	White-tail deer	Negative	M	AB	2016	Modelling	Negative	156	51.2887	-113.433	0.5	100-100	110-130	130-130	110-110		100-100	100-120	100-100	130-130		120-120	130-130	120-120	100-100	100-120	130-130	130-130	110-110	130-130	130-130	130-130	130-130	100-130	100-100
91330	White-tail deer	Negative	M	AB	2016	Modelling	Negative	166	52.0302	-112.154	0	100-100	130-130	130-130	110-110		100-100	120-120	100-100	130-130		120-120	130-130	120-120	100-100	100-100	130-130	130-130	110-110	130-130	130-130	110-130	130-130	130-130	100-100
91334	White-tail deer	Negative	M	AB	2016	Modelling	Negative	102	49.1527	-111.144	0	100-100	110-130	130-130	110-110		100-100	120-120	100-100	130-130		120-120	130-130	120-120	100-100	100-120	130-130	130-130	110-110	130-130	130-130	110-130	130-130	130-130	100-100
92360	White-tail deer	Negative	F	AB	2015	Modelling	Negative	166	51.7399	-112.633	0	100-100	130-130	130-130	110-110		100-100	120-120	100-100	130-130		120-120	130-130	120-120	100-100	100-100	130-130	130-130	110-110	130-130	130-130	110-130	130-130	130-130	100-100
92362	White-tail deer	Negative	F	AB	2015	Modelling	Negative	166	51.7399	-112.586	0.5	100-100	130-130	130-130	110-110		100-100	100-120	100-100	130-130		120-120	130-130	120-120	100-100	100-100	130-130	130-130	110-110	130-130	130-130	130-130	130-130	130-130	100-100
93002	White-tail deer	Negative	M	AB	2015	Modelling	Negative	150	50.593	-110.226	0.5	100-100	130-130	130-130	110-110		100-100	100-120	100-100	130-130		120-120	130-130	120-120	100-100	100-100	110-130	130-130	110-110	130-130	130-130	130-130	130-130	130-130	100-100
93004	White-tail deer	Negative	M	AB	2015	Modelling	Negative	204	52.5136	-111.936	1	100-100	130-130	130-130	110-110		100-100	100-100	100-100	130-130		120-120	130-130	120-120	100-100	100-120	130-130	130-130	110-110	130-130	130-130	110-110	130-130	130-130	100-100
93008	White-tail deer	Negative	M	AB	2015	Modelling	Negative	230	53.0509	-111.972	0.5	100-100	130-130	130-130	110-110		100-100	100-120	100-100	130-130		120-120	130-130	120-120	100-100	100-100	130-130	130-130	110-110	130-130	130-130	130-130	130-130	130-130	100-100
93012	White-tail deer	Negative	M	AB	2015	Modelling+subsampling	Negative	202	52.6375	-111.245	0.5	100-100	130-130	130-130	110-110		100-100	100-120	100-100	130-130		120-120	130-130	120-120	100-100	100-100	130-130	130-130	110-110	130-130	130-130	130-130	130-130	130-130	100-100
93018	White-tail deer	Negative	M	AB	2015	Modelling	Negative	203	52.3794	-111.666	0	100-100	130-130	130-130	110-110		100-100	120-120	100-100	130-130		120-120	130-130	120-120	100-100	100-120	130-130	130-130	110-110	130-130	130-130	130-130	130-130	130-130	100-100
93029	White-tail deer	Negative	M	AB	2015	Modelling	Negative	236	53.2234	-110.304	0.5	100-100	130-130	130-130	110-110		100-100	100-120	100-120	130-130		120-120	130-130	120-120	100-100	100-120	130-130	130-130	110-110	130-130	130-130	110-130	130-130	130-130	100-100
93037	White-tail deer	Negative	M	AB	2015	Modelling	Negative	238	52.9487	-110.881	0	100-100	130-130	130-130	110-110		100-100	120-120	100-100	130-130		120-120	130-130	120-120	120-120	100-120	130-130	130-130	110-110	110-130	130-130	110-130	110-130	130-130	100-100
93039	White-tail deer	Negative	M	AB	2015	Modelling	Negative	236	53.0708	-110.723	0	100-100	130-130	130-130	110-110		100-100	120-120	100-100	130-130		120-120	130-130	120-120	100-100	100-100	110-130	130-130	110-110	130-130	130-130	110-130	130-130	130-130	100-100
93060	White-tail deer	Negative	F	AB	2015	Modelling	Negative	232	52.9504	-111.444	0	100-100	130-130	130-130	110-110		100-100	120-120	100-100	130-130		120-120	130-130	120-120	100-100	100-100	130-130	130-130	110-110	130-130	130-130	110-130	130-130	130-130	100-100
93063	White-tail deer	Negative	F	AB	2015	Modelling	Negative	238	53.2522	-110.938	0	100-100	130-130	130-130	110-110		100-100	120-120	100-100	130-130		120-120	130-130	120-120	100-120	100-120	130-130	130-130	110-110	130-130	130-130	110-130	130-130	130-130	100-100
93081	White-tail deer	Negative	F	AB	2015	Modelling	Negative	204	52.5164	-112.368	0	100-100	130-130	130-130	110-110		100-100	120-120	100-100	130-130		120-120	130-130	120-120	100-100	100-120	130-130	130-130	110-110	130-130	130-130	110-130	130-130	130-130	100-100
93083	White-tail deer	Negative	M	AB	2015	Modelling	Negative	163	51.9436	-110.436	0	100-100	130-130	130-130	110-110		100-100	120-120	100-100	130-130		120-120	130-130	120-120	100-100	100-100	130-130	130-130	110-110	130-130	130-130	110-110	130-130	130-130	100-100
93085	White-tail deer	Negative	M	AB	2015	Modelling	Negative	203	52.328	-111.639	0	100-100	130-130	130-130	110-110		100-100	120-120	100-100	130-130		120-120	130-130	120-120	100-100	100-120	130-130	130-130	110-110	130-130	130-130	110-130	130-130	130-130	100-100
93093	White-tail deer	Negative	F	AB	2015	Modelling	Negative	200	52.3939	-110.659	0.5	100-100	130-130	130-130	110-110		100-100	100-120	100-100	130-130		120-120	130-130	120-120	100-100	100-100	130-130	130-130	110-110	130-130	130-130	110-130	130-130	130-130	100-100
93307	White-tail deer	Negative	F	AB	2015	Modelling+subsampling	Negative	202	52.6052	-111.307	0	100-100	130-130	130-130	110-110		100-100	120-120	100-100	120-130		120-120	130-130	120-120	100-100	100-100	130-130	130-130	110-110	130-130	130-130	110-130	130-130	130-130	100-100
93330	White-tail deer	Negative	M	AB	2015	Modelling+subsampling	Negative	202	52.4522	-111.258	0	100-100	130-130	130-130	110-110		100-100	120-120	100-100	130-130		120-120	130-130	120-120	100-100	100-120	130-130	130-130	110-110	130-130	130-130	110-130	130-130	130-130	100-100
93332	White-tail deer	Negative	F	AB	2015	Modelling	Negative	162	51.4052	-111.675	0	100-100	130-130	130-130	110-110		100-100	120-120	100-100	130-130		120-120	110-130	120-120	120-120	100-100	110-130	130-130	110-110	130-130	130-130	110-110	130-130	130-130	100-100
93349	White-tail deer	Negative	M	AB	2015	Modelling+subsampling	Negative	202	52.4286	-110.879	0.5	100-100	130-130	130-130	110-110		100-100	100-120	100-100	120-130		120-120	130-130	120-120	100-100	100-100	130-130	130-130	110-110	130-130	130-130	130-130	130-130	130-130	100-100
93351	White-tail deer	Negative	M	AB	2015	Modelling+subsampling	Negative	152	50.8597	-111.211	0	100-100	130-130	130-130	110-110		100-100	120-120	100-100	120-130		120-120	130-130	120-120	100-100	100-100	130-130	130-130	110-110	130-130	130-130	110-130	130-130	130-130	100-100
93356	White-tail deer	Negative	M	AB	2015	Modelling	Negative	200	52.1175	-110.606	0	100-100	130-130	130-130	110-110		100-100	120-120	100-100	130-130		120-120	130-130	120-120	100-100	100-120	130-130	130-130	110-110	130-130	130-130	110-130	130-130	130-130	100-100
93362	White-tail deer	Negative	M	AB	2015	Modelling	Negative	200	52.1838	-110.568	0	100-100	130-130	130-130	110-110		100-100	120-120	100-100	130-130		120-120	130-130	120-120	100-100	100-120	130-130	130-130	110-110	130-130	130-130	110-130	130-130	130-130	100-100
93363	White-tail deer	Negative	F	AB	2015	Modelling	Negative	200	52.1791	-110.403	0	100-120	130-130	130-130	110-110		100-100	120-120	100-100	130-130		120-120	130-130	120-120	120-120	100-100	130-130	130-130	110-110	130-130	130-130	130-130	130-130	130-130	100-100
93379	White-tail deer	Negative	F	AB	2015	Modelling	Negative	150	50.6195	-110.126	0	100-100	130-130	130-130	110-110		100-100	120-120	100-100	130-130		120-120	130-130	120-120	100-120	100-120	130-130	130-130	110-110	130-130	130-130	110-130	130-130	130-130	100-100
93393	White-tail deer	Negative	M	AB	2015	Modelling+subsampling	Negative	234	52.6718	-110.155	0	100-100	130-130	130-130	110-110		100-100	120-120	100-100	130-130		120-120	130-130	120-120	100-100	100-100	130-130	130-130	110-110	130-130	130-130	130-130	130-130	130-130	100-100
93399	White-tail deer	Negative	F	AB	2015	Modelling	Negative	150	50.6339	-110.08	0.5	100-100	130-130	130-130	110-110		100-100	100-120	100-100	130-130		120-120	130-130	120-120	100-100	100-100	130-130	130-130	110-110	130-130	130-130	110-130	130-130	130-130	100-100
93515	White-tail deer	Negative	M	AB	2015	Modelling	Negative	260	54.0241	-111.843	1	100-100	130-130	130-130	110-110		100-100	100-100	100-100	130-130		120-120	130-130	120-120	100-100	100-100	130-130	130-130	110-110	130-130	130-130	110-110	130-130	130-130	100-100
93516	White-tail deer	Negative	M	AB	2015	Modelling	Negative	260	54.0241	-111.843	0	100-100	130-130	130-130	110-110		100-100	120-120	100-100	130-130		120-120	130-130	120-120	100-100	100-120	130-130	130-130	110-110	130-130	130-130	110-130	130-130	130-130	100-100
93517	White-tail deer	Negative	M	AB	2015	Modelling	Negative	258	53.6919	-111.015	0	100-100	130-130	130-130	110-110		100-100	120-120	100-100	130-130		120-120	130-130	120-120	100-100	100-120	130-130	130-130	110-110	130-130	130-130	110-130	130-130	130-130	100-100
93524	White-tail deer	Negative	M	AB	2015	Modelling+subsampling	Negative	202	52.491	-111.153	0	100-100	130-130	130-130	110-110		100-100	120-120	100-100	130-130		120-120	130-130	120-120	100-100	100-120	130-130	130-130	110-110	130-130	130-130	110-130	130-130	130-130	100-100
93538	White-tail deer	Negative	M	AB	2015	Modelling	Negative	204	52.4684	-112.503	0	100-100	130-130	130-130	110-110		100-100	120-120	100-120	130-130		120-120	130-130	120-120	100-100	100-100	130-130	130-130	110-110	130-130	130-130	110-130	130-130	130-130	100-100
93539	White-tail deer	Negative	F	AB	2015	Modelling	Negative	116	49.7314	-110.71	0	100-100	130-130	130-130	110-110		100-100	120-120	100-120	130-130		120-120	130-130	120-120	100-100	100-100	110-130	130-130	110-110	130-130	130-130	110-130	130-130	130-130	100-100
93541	White-tail deer	Negative	M	AB	2015	Modelling	Negative	238	53.2465	-111.32	0	100-100	130-130	130-130	110-110		100-100	120-120	100-100	130-130		120-120	130-130	120-120	100-100	100-100	130-130	130-130	110-110	130-130	130-130	130-130	130-130	130-130	100-100
93542	White-tail deer	Negative	M	AB	2015	Modelling	Negative	228	53.1506	-112.761	0	100-120	130-130	130-130	110-110		100-100	120-120	100-100	120-130		120-120	130-130	120-120	100-120	100-100	130-130	130-130	110-110	110-130	130-130	110-130	110-130	130-130	100-100
93543	White-tail deer	Negative	M	AB	2015	Modelling	Negative	228	53.1506	-112.761	0	100-100	130-130	130-130	110-110		100-100	120-120	100-100	130-130		120-120	130-130	120-120	100-100	100-100	130-130	130-130	110-110	130-130	130-130	110-130	130-130	130-130	100-100
93547	White-tail deer	Negative	F	AB	2015	Modelling	Negative	258	53.7477	-111.546	0	100-100	110-130	130-130	110-110		100-100	120-120	100-100	130-130		120-120	130-130	120-120	100-100	100-100	130-130	130-130	110-110	130-130	130-130	110-130	130-130	130-130	100-100
93548	White-tail deer	Negative	M	AB	2015	Modelling+subsampling	Negative	234	52.7501	-110.475	0.5	100-100	130-130	130-130	110-110		100-100	100-120	100-100	130-130		120-120	130-130	120-120	100-100	100-120	130-130	130-130	110-110	130-130	130-130	130-130	130-130	130-130	100-100
93549	White-tail deer	Negative	M	AB	2015	Modelling	Negative	500	54.0223	-110.379	0	100-100	130-130	130-130	110-110		100-100	120-120	100-100	130-130		120-120	130-130	120-120	100-100	100-100	130-130	130-130	110-110	130-130	130-130	130-130	130-130	130-130	100-100
93550	White-tail deer	Negative	F	AB	2015	Modelling	Negative	258	54.074	-111.448	0.5	100-100	130-130	130-130	110-110		100-100	100-120	100-100	130-130		120-120	130-130	120-120	100-100	100-100	130-130	130-130	110-110	130-130	130-130	110-130	130-130	130-130	100-100
93551	White-tail deer	Negative	M	AB	2015	Modelling	Negative	203	52.4084	-111.762	0.5	100-100	130-130	130-130	100-110		100-100	100-120	100-100	130-130		120-120	130-130	120-120	100-100	100-100	130-130	110-130	110-110	130-130	130-130	110-130	130-130	130-130	100-100
93552	White-tail deer	Negative	M	AB	2015	Modelling	Negative	238	53.2449	-111.206	0	100-100	130-130	130-130	110-110		100-100	120-120	100-100	130-130		120-120	130-130	120-120	120-120	100-100	130-130	130-130	110-110	130-130	130-130	130-130	130-130	130-130	100-100
93553	White-tail deer	Negative	M	AB	2015	Modelling	Negative	238	53.1796	-110.925	1	100-100	130-130	130-130	110-110		100-100	100-100	100-100	130-130		120-120	130-130	120-120	100-100	100-100	130-130	130-130	110-110	130-130	130-130	110-110	130-130	130-130	100-100
93555	White-tail deer	Negative	M	AB	2015	Modelling	Negative	256	53.745	-110.498	0	100-100	130-130	130-130	110-110		100-100	120-120	100-100	130-130		120-120	130-130	120-120	100-100	100-120	130-130	130-130	110-110	130-130	130-130	110-130	130-130	130-130	100-100
93556	White-tail deer	Negative	M	AB	2015	Modelling	Negative	254	53.4652	-111.409	0.5	100-100	130-130	130-130	110-110		100-100	100-120	100-100	130-130		120-120	130-130	120-120	100-100	100-100	130-130	130-130	110-110	130-130	130-130	130-130	130-130	130-130	100-100
93558	White-tail deer	Negative	M	AB	2015	Modelling	Negative	163	51.8854	-110.271	0	100-100	130-130	130-130	110-110		100-100	120-120	100-100	130-130		120-120	130-130	120-120	100-100	100-100	130-130	130-130	110-110	130-130	130-130	130-130	130-130	130-130	100-100
93568	White-tail deer	Negative	M	AB	2015	Modelling	Negative	238	53.2221	-111.39	1	100-100	130-130	130-130	110-110		100-100	100-100	100-100	130-130		120-120	130-130	120-120	100-100	100-100	130-130	130-130	110-110	130-130	130-130	130-130	130-130	130-130	100-100
93582	White-tail deer	Negative	M	AB	2015	Modelling	Negative	254	53.3541	-111.425	0.5	100-100	130-130	130-130	100-110		100-100	100-120	100-100	130-130		120-120	130-130	120-120	100-100	100-100	130-130	130-130	110-110	130-130	130-130	110-130	130-130	130-130	100-100
93583	White-tail deer	Negative	F	AB	2015	Modelling+subsampling	Negative	202	52.4322	-110.999	0.5	100-100	110-130	130-130	110-110		100-100	100-120	100-100	130-130		120-120	130-130	120-120	100-100	100-100	130-130	130-130	110-110	130-130	130-130	130-130	130-130	130-130	100-100
93593	White-tail deer	Negative	M	AB	2015	Modelling	Negative	164	52.0516	-111.26	0	100-100	130-130	130-130	110-110		100-100	120-120	100-100	120-130		120-120	130-130	120-120	100-100	100-100	130-130	130-130	110-110	130-130	130-130	110-130	130-130	130-130	100-100
93606	White-tail deer	Negative	F	AB	2015	Modelling+subsampling	Negative	160	51.2355	-112.56	0	100-100	130-130	130-130	110-110		100-100	120-120	100-100	130-130		120-120	130-130	120-120	100-100	100-100	130-130	130-130	110-110	130-130	130-130	130-130	130-130	130-130	100-100
93608	White-tail deer	Negative	M	AB	2015	Modelling	Negative	156	51.0123	-113.36	0	100-100	130-130	130-130	110-110		100-100	120-120	100-120	130-130		120-120	130-130	120-120	100-100	100-100	130-130	130-130	110-110	130-130	130-130	130-130	130-130	130-130	100-100
93613	White-tail deer	Negative	M	AB	2015	Modelling	Negative	156	50.9615	-113.174	0	100-100	130-130	130-130	110-110		100-100	120-120	100-100	130-130		120-120	130-130	120-120	100-100	100-120	130-130	130-130	110-110	130-130	130-130	110-130	130-130	130-130	100-100
93616	White-tail deer	Negative	M	AB	2015	Modelling	Negative	162	51.3333	-111.6	0.5	100-100	130-130	130-130	110-110		100-100	100-120	100-100	130-130		120-120	130-130	120-120	100-100	100-100	130-130	130-130	110-110	130-130	130-130	110-130	130-130	130-130	100-100
93617	White-tail deer	Negative	M	AB	2015	Modelling	Negative	162	51.4	-111.567	0.5	100-100	130-130	130-130	110-110		100-100	100-120	100-100	130-130		120-120	130-130	120-120	100-100	100-100	130-130	130-130	110-110	130-130	130-130	110-130	130-130	130-130	100-100
93619	White-tail deer	Negative	M	AB	2015	Modelling	Negative	150	50.816	-110.874	0	100-100	130-130	130-130	110-110		100-100	120-120	100-100	130-130		120-120	130-130	120-120	100-100	100-120	130-130	130-130	110-110	130-130	130-130	110-130	130-130	130-130	100-100
93650	White-tail deer	Negative	M	AB	2015	Modelling	Negative	163	51.674	-110.191	0	100-100	130-130	130-130	110-110		100-100	120-120	100-100	130-130		120-120	130-130	120-120	100-100	100-100	130-130	130-130	110-110	130-130	130-130	130-130	130-130	130-130	100-100
93654	White-tail deer	Negative	M	AB	2015	Modelling	Negative	156	51.2974	-113.145	0.5	100-100	130-130	130-130	110-110		100-100	100-120	100-100	130-130		120-120	130-130	120-120	100-100	100-100	130-130	130-130	110-110	130-130	130-130	110-130	130-130	130-130	100-100
93663	White-tail deer	Negative	M	AB	2015	Modelling	Negative	166	51.8884	-111.939	0	100-100	130-130	130-130	110-110		100-100	120-120	100-120	120-130		120-120	130-130	120-120	100-100	100-100	130-130	130-130	110-110	130-130	130-130	110-130	130-130	130-130	100-100
93664	White-tail deer	Negative	M	AB	2015	Modelling	Negative	163	51.6643	-110.183	0	100-100	130-130	130-130	110-110		100-100	120-120	100-100	130-130		120-120	130-130	120-120	100-100	100-100	130-130	130-130	110-110	130-130	130-130	130-130	130-130	130-130	100-100
93673	White-tail deer	Negative	M	AB	2015	Modelling	Negative	156	51.0269	-112.86	0.5	100-100	130-130	130-130	110-110		100-100	100-120	100-100	130-130		120-120	130-130	120-120	100-100	100-100	130-130	130-130	110-110	130-130	130-130	110-130	130-130	130-130	100-100
93677	White-tail deer	Negative	M	AB	2015	Modelling+subsampling	Negative	160	51.2161	-112.499	0	100-100	130-130	130-130	110-110		100-100	120-120	100-100	130-130		120-120	130-130	120-120	100-100	100-120	130-130	130-130	110-110	130-130	130-130	110-130	130-130	130-130	100-100
93681	White-tail deer	Negative	M	AB	2015	Modelling	Negative	156	51.0851	-113.592	0	100-100	130-130	130-130	110-110		100-100	120-120	100-120	130-130		120-120	130-130	120-120	100-100	100-100	130-130	130-130	110-110	130-130	130-130	110-130	130-130	130-130	100-100
93688	White-tail deer	Negative	M	AB	2015	Modelling	Negative	156	51.1289	-112.709	0	100-100	130-130	130-130	110-110		100-100	120-120	100-100	130-130		120-120	130-130	120-120	100-100	100-100	130-130	130-130	110-110	130-130	130-130	110-130	130-130	130-130	100-100
94216	White-tail deer	Negative	M	AB	2016	Modelling	Negative	166	51.8272	-111.617	0.5	100-100	130-130	130-130	110-110		100-100	100-120	100-100	130-130		120-120	130-130	120-120	100-100	100-120	130-130	130-130	110-110	130-130	130-130	110-110	130-130	130-130	100-100
94454	White-tail deer	Negative	F	AB	2016	Modelling	Negative	166	51.6672	-112.255	0.5	100-100	130-130	130-130	110-110		100-100	100-120	100-100	130-130		120-120	130-130	120-120	100-100	100-100	130-130	130-130	110-110	130-130	130-130	110-130	130-130	130-130	100-100
94477	White-tail deer	Negative	M	AB	2016	Modelling	Negative	102	49.4103	-110.908	0	100-100	130-130	110-130	110-110		100-100	120-120	100-100	130-130		120-120	130-130	120-120	100-100	100-120	130-130	130-130	110-110	130-130	130-130	130-130	130-130	130-130	100-100
95797	White-tail deer	Negative	M	AB	2016	Modelling	Negative	230	53.1362	-111.937	0.5	100-100	130-130	130-130	110-110		100-100	100-120	100-100	130-130		120-120	130-130	120-120	100-100	100-120	130-130	130-130	110-110	130-130	130-130	110-130	130-130	130-130	100-100
96635	White-tail deer	Negative	M	AB	2016	Modelling+subsampling	Negative	152	50.9832	-111.755	0.5	100-100	130-130	130-130	110-110		100-100	100-120	100-100	130-130		120-120	130-130	120-120	100-100	100-100	130-130	130-130	110-110	130-130	130-130	130-130	130-130	130-130	100-100
96637	White-tail deer	Negative	M	AB	2016	Modelling	Negative	138	50.7358	-112.527	0.5	100-100	110-130	130-130	110-110		100-100	100-120	100-100	130-130		120-120	130-130	120-120	100-100	100-120	130-130	130-130	110-110	130-130	130-130	110-130	130-130	100-130	100-100
97046	White-tail deer	Negative	F	AB	2016	Modelling+subsampling	Negative	119	49.8259	-110.161	0	100-100	130-130	130-130	110-110		100-100	120-120	100-100	130-130		120-120	130-130	120-120	100-100	100-120	130-130	130-130	110-110	130-130	130-130	110-130	130-130	130-130	100-100
97060	White-tail deer	Negative	M	AB	2016	Modelling	Negative	150	50.569	-110.259	1	100-100	130-130	130-130	100-110		100-100	100-100	100-100	130-130		120-120	130-130	120-120	100-100	100-120	130-130	130-130	110-110	130-130	130-130	130-130	130-130	130-130	100-100
97103	White-tail deer	Negative	F	AB	2016	Modelling+subsampling	Negative	119	49.8479	-110.304	0	100-100	130-130	130-130	110-110		100-100	120-120	100-100	120-130		120-120	130-130	120-120	100-100	100-120	130-130	130-130	110-110	130-130	130-130	110-130	130-130	130-130	100-100
97341	White-tail deer	Negative	F	AB	2016	Modelling+subsampling	Negative	119	49.6149	-110.665	0	100-100	130-130	130-130	110-110		100-100	120-120	100-100	130-130		120-120	130-130	120-120	100-100	100-120	130-130	130-130	110-110	130-130	130-130	110-130	130-130	130-130	100-100
97342	White-tail deer	Negative	F	AB	2016	Modelling+subsampling	Negative	119	49.6147	-110.394	0	100-100	130-130	130-130	110-110		100-100	120-120	100-100	130-130		120-120	130-130	120-120	100-100	100-120	130-130	130-130	110-110	130-130	130-130	110-130	130-130	130-130	100-100
97378	White-tail deer	Negative	M	AB	2016	Modelling	Negative	150	50.5324	-110.152	0	100-100	130-130	130-130	110-110		100-100	120-120	100-100	130-130		120-120	130-130	120-120	100-100	100-120	130-130	130-130	110-110	130-130	130-130	130-130	130-130	130-130	100-100
97395	White-tail deer	Negative	F	AB	2016	Modelling	Negative	118	49.4684	-110.326	0.5	100-100	130-130	130-130	110-110		100-100	100-120	100-100	130-130		120-120	130-130	120-120	100-100	100-120	130-130	130-130	110-110	130-130	130-130	130-130	130-130	130-130	100-100
97408	White-tail deer	Negative	M	AB	2016	Modelling	Negative	116	49.7168	-110.71	0.5	100-100	130-130	130-130	110-110		100-100	100-120	100-120	130-130		120-120	130-130	120-120	100-100	100-100	130-130	130-130	110-110	130-130	130-130	130-130	130-130	130-130	100-100
97522	White-tail deer	Negative	M	AB	2016	Modelling	Negative	151	50.9393	-110.22	0	100-100	130-130	130-130	110-110		100-100	120-120	100-100	130-130		120-120	130-130	120-120	100-100	100-120	130-130	130-130	110-110	130-130	130-130	110-130	130-130	130-130	100-100
97528	White-tail deer	Negative	F	AB	2016	Modelling+subsampling	Negative	148	50.2452	-110.546	0.5	100-100	130-130	130-130	110-110		100-100	100-120	100-100	130-130		120-120	130-130	120-120	100-100	100-120	130-130	130-130	110-110	130-130	130-130	130-130	130-130	130-130	100-100
97851	White-tail deer	Negative	M	AB	2016	Modelling+subsampling	Negative	148	49.9933	-110.602	0	100-100	110-130	130-130	110-110		100-100	120-120	100-100	130-130		120-120	130-130	120-120	100-100	100-120	130-130	130-130	110-110	130-130	130-130	110-130	130-130	100-130	100-100
97861	White-tail deer	Negative	M	AB	2016	Modelling+subsampling	Negative	119	49.7897	-110.191	0	100-100	110-130	130-130	110-110		100-100	120-120	100-100	130-130		120-120	130-130	120-120	100-100	100-100	110-130	130-130	110-110	130-130	130-130	110-130	130-130	130-130	100-110
97925	White-tail deer	Negative	M	AB	2016	Modelling+subsampling	Negative	119	49.9059	-110.033	0	100-100	130-130	130-130	110-110		100-100	120-120	100-100	130-130		120-120	130-130	120-120	100-100	100-120	130-130	130-130	110-110	130-130	130-130	110-130	130-130	130-130	100-100
97968	White-tail deer	Negative	M	AB	2016	Modelling	Negative	148	50.2261	-110.4	0	100-120	130-130	110-130	110-110		100-100	120-120	100-100	130-130		120-120	130-130	120-120	100-120	100-100	130-130	130-130	110-110	110-130	130-130	110-130	110-130	130-130	100-100
97989	White-tail deer	Negative	M	AB	2016	Modelling+subsampling	Negative	148	50.1523	-110.652	0	100-100	130-130	130-130	110-110		100-100	120-120	120-120	130-130		120-120	130-130	120-120	100-100	100-120	130-130	130-130	110-110	130-130	130-130	110-130	130-130	130-130	100-100
98357	White-tail deer	Negative	M	AB	2016	Modelling	Negative	151	50.85	-110.667	0	100-100	130-130	110-110	110-110		100-100	120-120	100-100	130-130		120-120	130-130	120-120	100-100	100-120	130-130	130-130	110-110	130-130	130-130	110-130	130-130	130-130	100-100
98906	White-tail deer	Negative	M	AB	2016	Modelling	Negative	156	51.2015	-112.941	0	100-100	130-130	130-130	110-110		100-100	120-120	100-120	130-130		120-120	130-130	120-120	100-100	100-120	130-130	130-130	110-110	130-130	130-130	130-130	130-130	130-130	100-100
99032	White-tail deer	Negative	F	AB	2016	Modelling	Negative	163	51.4197	-110.316	0.5	100-100	130-130	130-130	110-110		100-100	100-120	100-100	130-130		120-120	130-130	120-120	100-100	100-120	130-130	130-130	110-110	130-130	130-130	130-130	130-130	130-130	100-100
99052	White-tail deer	Negative	M	AB	2016	Modelling	Negative	163	51.4343	-110.691	0.5	100-100	130-130	110-130	110-110		100-100	100-120	100-100	130-130		120-120	130-130	120-120	100-100	100-100	130-130	130-130	110-110	130-130	130-130	130-130	130-130	130-130	100-100
99090	White-tail deer	Negative	M	AB	2016	Modelling	Negative	163	51.6235	-110.531	0	100-100	130-130	130-130	110-110		100-100	120-120	100-100	130-130		120-120	130-130	120-120	100-100	100-120	110-130	130-130	110-110	130-130	130-130	110-130	130-130	130-130	100-100
100102	White-tail deer	Negative	M	AB	2016	Modelling	Negative	151	50.8812	-110.195	0.5	100-100	130-130	130-130	110-110		100-100	100-120	100-100	130-130		120-120	130-130	120-120	100-100	100-100	130-130	130-130	110-110	130-130	130-130	130-130	130-130	130-130	100-100
100201	White-tail deer	Negative	F	AB	2016	Modelling+subsampling	Negative	234	52.5353	-110.165	0.5	100-100	110-130	130-130	100-110		100-100	100-120	100-100	130-130		120-120	130-130	120-120	100-100	100-120	130-130	130-130	110-110	130-130	130-130	110-130	130-130	130-130	100-110
100253	White-tail deer	Negative	F	AB	2016	Modelling	Negative	162	51.2741	-111.089	0	100-100	130-130	130-130	110-110		100-100	120-120	100-100	130-130		120-120	130-130	120-120	100-100	100-120	130-130	130-130	110-110	130-130	130-130	110-130	130-130	130-130	100-100
100256	White-tail deer	Negative	F	AB	2016	Modelling	Negative	230	52.6134	-112.334	0.5	100-120	130-130	130-130	110-110		100-100	100-120	100-100	130-130		120-120	130-130	120-120	100-120	100-120	130-130	130-130	110-110	110-130	130-130	130-130	110-130	130-130	100-100
100265	White-tail deer	Negative	M	AB	2016	Modelling	Negative	102	49.1188	-110.818	0	100-100	110-130	130-130	110-110		100-100	120-120	100-100	130-130		120-120	130-130	120-120	100-100	100-120	130-130	130-130	110-110	130-130	130-130	110-130	130-130	130-130	100-110
100280	White-tail deer	Negative	F	AB	2016	Modelling	Negative	164	51.4	-111.3	0	100-100	130-130	130-130	110-110		100-100	120-120	100-100	130-130		120-120	130-130	120-120	100-100	100-120	130-130	130-130	110-110	130-130	130-130	110-130	130-130	130-130	100-100
100487	White-tail deer	Negative	F	AB	2016	Modelling+subsampling	Negative	152	50.7213	-111.58	0	100-100	130-130	110-110	110-110		100-100	120-120	100-100	130-130		120-120	130-130	120-120	100-100	100-120	130-130	130-130	110-110	130-130	130-130	110-130	130-130	130-130	100-100
100516	White-tail deer	Negative	M	AB	2016	Modelling+subsampling	Negative	160	51.4925	-112.261	0.5	100-100	130-130	130-130	110-110		100-100	100-120	100-100	130-130		120-120	130-130	120-120	100-100	100-100	130-130	130-130	110-110	130-130	130-130	130-130	130-130	130-130	100-100
100613	White-tail deer	Negative	M	AB	2016	Modelling	Negative	158	51.507	-113.222	0	100-100	130-130	110-130	110-110		100-100	120-120	100-100	130-130		120-120	130-130	120-120	100-100	100-120	130-130	130-130	110-110	130-130	130-130	130-130	130-130	130-130	100-100
102011	White-tail deer	Negative	M	AB	2016	Modelling	Negative	256	53.4862	-110.012	0	100-100	130-130	110-130	110-110		100-100	120-120	100-100	130-130		120-120	130-130	120-120	100-100	100-120	110-130	130-130	110-110	130-130	130-130	110-130	130-130	130-130	100-100
102013	White-tail deer	Negative	M	AB	2016	Modelling	Negative	236	53.2088	-110.475	0.5	100-100	130-130	130-130	110-110		100-100	100-120	100-100	120-130		120-120	130-130	120-120	100-100	100-120	130-130	130-130	110-110	130-130	130-130	130-130	130-130	130-130	100-100
102018	White-tail deer	Negative	M	AB	2016	Modelling	Negative	256	53.6026	-110.11	0.5	100-100	130-130	130-130	110-110		100-100	100-120	100-100	130-130		120-120	130-130	120-120	100-100	100-100	130-130	130-130	110-110	130-130	130-130	130-130	130-130	130-130	100-100
102023	White-tail deer	Negative	M	AB	2016	Modelling	Negative	238	53.0923	-111.474	0.5	100-100	130-130	130-130	110-110		100-100	100-120	100-100	130-130		120-120	130-130	120-120	100-100	100-120	130-130	130-130	110-110	130-130	130-130	110-130	130-130	130-130	100-100
102026	White-tail deer	Negative	M	AB	2016	Modelling	Negative	236	53.2671	-110.207	0.5	100-100	130-130	110-130	110-110		100-100	100-120	100-100	130-130		120-120	130-130	120-120	100-100	100-120	130-130	110-130	110-110	130-130	130-130	110-130	130-130	130-130	100-100
102029	White-tail deer	Negative	M	AB	2016	Modelling	Negative	236	52.9122	-110.261	0.5	100-100	130-130	130-130	110-110		100-100	100-120	100-100	130-130		120-120	130-130	120-120	100-100	100-120	130-130	130-130	110-110	130-130	130-130	110-110	130-130	130-130	100-100
102037	White-tail deer	Negative	M	AB	2016	Modelling	Negative	236	53.1415	-110.213	0.5	100-100	110-130	130-130	110-110		100-100	100-120	100-100	130-130		120-120	130-130	120-120	100-100	100-120	130-130	130-130	110-110	130-130	130-130	110-130	130-130	100-130	100-100
102038	White-tail deer	Negative	F	AB	2016	Modelling	Negative	256	53.559	-110.331	0	100-100	130-130	110-130	110-110		100-100	120-120	100-100	130-130		120-120	130-130	120-120	100-100	100-100	130-130	130-130	110-110	130-130	130-130	110-130	130-130	130-130	100-100
102039	White-tail deer	Negative	M	AB	2016	Modelling	Negative	236	53.2089	-110.402	0	100-100	130-130	130-130	110-110		100-100	120-120	100-100	120-130		120-120	130-130	120-120	100-100	100-120	110-130	130-130	110-110	130-130	130-130	110-130	130-130	130-130	100-100
102044	White-tail deer	Negative	F	AB	2016	Modelling	Negative	256	53.6025	-110.135	0.5	100-100	130-130	130-130	110-110		100-100	100-120	100-100	130-130		120-120	130-130	120-120	100-100	100-100	130-130	130-130	110-110	130-130	130-130	110-110	130-130	130-130	100-100
102102	White-tail deer	Negative	M	AB	2016	Modelling	Negative	200	52.1466	-110.035	0.5	100-100	130-130	130-130	110-110		100-100	100-120	100-100	120-130		120-120	130-130	120-120	100-100	100-120	130-130	130-130	110-110	130-130	130-130	130-130	130-130	130-130	100-100
102111	White-tail deer	Negative	M	AB	2016	Modelling	Negative	163	51.8317	-110.144	0	100-100	130-130	130-130	110-110		100-100	120-120	100-100	130-130		120-120	130-130	120-120	100-100	100-120	130-130	130-130	110-110	130-130	130-130	110-130	130-130	130-130	100-100
102116	White-tail deer	Negative	F	AB	2016	Modelling	Negative	200	52.1519	-110.093	0.5	100-100	130-130	130-130	110-110		100-100	100-120	100-100	130-130		120-120	130-130	120-120	100-100	100-100	130-130	130-130	110-110	130-130	130-130	110-130	130-130	130-130	100-100
102137	White-tail deer	Negative	M	AB	2016	Modelling	Negative	200	52.0155	-110.559	0	100-100	130-130	130-130	110-110		100-100	120-120	100-100	130-130		120-120	130-130	120-120	100-100	100-120	110-130	130-130	110-110	130-130	130-130	110-130	130-130	130-130	100-100
102145	White-tail deer	Negative	F	AB	2016	Modelling	Negative	163	51.7108	-110.082	0.5	100-100	130-130	130-130	110-110		100-100	100-120	100-120	130-130		120-120	130-130	120-120	100-100	100-120	130-130	130-130	110-110	130-130	130-130	130-130	130-130	130-130	100-100
102147	White-tail deer	Negative	M	AB	2016	Modelling	Negative	151	50.9539	-110.057	0.5	100-100	130-130	130-130	110-110		100-100	100-120	100-120	130-130		120-120	130-130	120-120	100-100	100-120	130-130	130-130	110-110	130-130	130-130	110-130	130-130	130-130	100-100
102158	White-tail deer	Negative	M	AB	2016	Modelling	Negative	232	52.7785	-110.85	0	100-100	130-130	130-130	110-110		100-100	120-120	100-100	130-130		120-120	130-130	120-120	100-100	100-120	130-130	130-130	110-110	130-130	130-130	110-130	130-130	130-130	100-100
102163	White-tail deer	Negative	M	AB	2016	Modelling+subsampling	Negative	202	52.3649	-110.995	1	100-100	130-130	130-130	110-110		100-100	100-100	100-100	130-130		120-120	130-130	120-120	100-100	100-120	130-130	130-130	110-110	130-130	130-130	130-130	130-130	130-130	100-100
102172	White-tail deer	Negative	M	AB	2016	Modelling	Negative	232	52.7335	-110.851	0.5	100-100	130-130	110-130	110-110		100-100	100-120	100-100	130-130		120-120	130-130	120-120	100-100	100-120	130-130	130-130	110-110	130-130	130-130	110-130	130-130	130-130	100-100
102277	White-tail deer	Negative	M	AB	2016	Modelling	Negative	236	52.9257	-110.498	0.5	100-100	130-130	110-130	110-110		100-100	100-120	100-100	130-130		120-120	130-130	120-120	100-100	100-120	130-130	130-130	110-110	130-130	130-130	130-130	130-130	130-130	100-100
102287	White-tail deer	Negative	M	AB	2016	Modelling	Negative	232	52.8178	-110.977	0	100-100	110-130	130-130	110-110		100-100	120-120	100-100	130-130		120-120	130-130	120-120	100-100	100-100	130-130	130-130	110-110	130-130	130-130	110-130	130-130	100-130	100-100
102403	White-tail deer	Negative	M	AB	2016	Modelling	Negative	256	53.4424	-110.676	0	100-100	130-130	130-130	110-110		100-100	120-120	100-100	130-130		120-120	110-130	120-120	120-120	100-120	130-130	130-130	110-110	110-130	130-130	110-130	110-130	130-130	100-100
102423	White-tail deer	Negative	M	AB	2016	Modelling	Negative	256	53.3988	-110.725	0.5	100-100	130-130	130-130	100-110		100-100	100-120	100-100	130-130		120-120	130-130	120-120	100-100	100-120	130-130	130-130	110-110	130-130	130-130	130-130	130-130	130-130	100-100
102424	White-tail deer	Negative	M	AB	2016	Modelling	Negative	236	53.0634	-110.718	0	100-100	110-130	130-130	110-110		100-100	120-120	100-100	130-130		120-120	130-130	120-120	100-100	100-120	130-130	130-130	110-110	130-130	130-130	110-130	130-130	100-130	100-100
102578	White-tail deer	Negative	M	AB	2016	Modelling+subsampling	Negative	234	52.525	-110.731	0	100-100	130-130	130-130	110-110		100-100	120-120	100-120	120-130		120-120	130-130	120-120	100-100	100-120	130-130	130-130	110-110	130-130	130-130	110-130	130-130	130-130	100-100
102579	White-tail deer	Negative	F	AB	2016	Modelling+subsampling	Negative	234	52.4958	-110.707	0.5	100-100	130-130	130-130	110-110		100-100	100-120	100-100	130-130		120-120	130-130	120-120	100-100	100-120	130-130	130-130	110-110	130-130	130-130	130-130	130-130	130-130	100-100
102585	White-tail deer	Negative	F	AB	2016	Modelling	Negative	163	51.6671	-110.696	0	100-100	130-130	130-130	110-110		100-100	120-120	100-100	120-130		120-120	130-130	120-120	100-100	100-100	130-130	130-130	110-110	130-130	130-130	110-130	130-130	130-130	100-100
102586	White-tail deer	Negative	F	AB	2016	Modelling	Negative	163	51.6671	-110.672	0.5	100-100	130-130	130-130	110-110		100-100	100-120	100-100	130-130		120-120	130-130	120-120	100-100	100-120	130-130	130-130	110-110	130-130	130-130	130-130	130-130	130-130	100-100
102587	White-tail deer	Negative	M	AB	2016	Modelling+subsampling	Negative	234	52.6195	-110.372	0	100-100	130-130	130-130	110-110		100-100	120-120	100-100	130-130		120-120	130-130	120-120	100-100	100-120	130-130	130-130	110-110	130-130	130-130	110-130	130-130	130-130	100-100
102593	White-tail deer	Negative	M	AB	2016	Modelling+subsampling	Negative	202	52.3939	-111.163	0	100-100	130-130	130-130	110-110		100-100	120-120	100-100	120-130		120-120	130-130	120-120	100-100	100-120	130-130	130-130	110-110	130-130	130-130	110-130	130-130	130-130	100-100
102699	White-tail deer	Negative	F	AB	2016	Modelling+subsampling	Negative	202	52.0303	-110.963	0	100-100	130-130	130-130	110-110		100-100	120-120	100-100	130-130		120-120	130-130	120-120	100-100	100-120	110-130	130-130	110-110	130-130	130-130	130-130	130-130	130-130	100-100
102700	White-tail deer	Negative	M	AB	2016	Modelling+subsampling	Negative	202	52.0303	-110.963	1	100-100	130-130	130-130	100-110		100-100	100-100	100-100	130-130		120-120	130-130	120-120	100-100	100-120	130-130	130-130	110-110	130-130	130-130	130-130	130-130	130-130	100-100
103001	White-tail deer	Negative	M	AB	2016	Modelling	Negative	166	52.0446	-112.678	0	100-100	130-130	130-130	110-110		100-100	120-120	100-100	130-130		120-120	130-130	120-120	100-100	100-120	130-130	130-130	110-110	130-130	130-130	130-130	130-130	130-130	100-100
103003	White-tail deer	Negative	M	AB	2016	Modelling	Negative	166	51.66	-112.132	0	100-100	130-130	130-130	110-110		100-100	120-120	100-100	130-130		120-120	130-130	120-120	100-100	100-120	130-130	130-130	110-110	130-130	130-130	110-130	130-130	130-130	100-100
103011	White-tail deer	Negative	M	AB	2016	Modelling	Negative	166	51.9145	-112.066	0	100-100	110-130	130-130	110-110		100-100	120-120	100-100	130-130		120-120	130-130	120-120	100-100	100-120	130-130	130-130	110-110	130-130	130-130	110-130	130-130	130-130	100-100
103508	White-tail deer	Negative	M	AB	2016	Modelling+subsampling	Negative	160	51.0181	-112.124	0.5	100-100	130-130	130-130	110-110		100-100	100-120	100-100	130-130		120-120	130-130	120-120	100-100	100-120	130-130	130-130	110-110	130-130	130-130	130-130	130-130	130-130	100-100
103716	White-tail deer	Negative	M	AB	2016	Modelling+subsampling	Negative	160	51.376	-112.191	0	100-100	130-130	130-130	110-110		100-100	120-120	100-100	130-130		120-120	130-130	120-120	100-100	100-120	130-130	130-130	110-110	130-130	130-130	110-130	130-130	130-130	100-100
103733	White-tail deer	Negative	M	AB	2016	Modelling	Negative	102	49.454	-110.819	0.5	100-100	130-130	130-130	110-110		100-100	100-120	100-100	130-130		120-120	130-130	120-120	100-100	100-120	130-130	130-130	110-110	130-130	130-130	130-130	130-130	130-130	100-100
103757	White-tail deer	Negative	M	AB	2016	Modelling+subsampling	Negative	152	50.8677	-111.215	0.5	100-100	130-130	130-130	110-110		100-100	100-120	100-100	130-130		120-120	130-130	120-120	100-100	100-120	130-130	130-130	110-110	130-130	130-130	130-130	130-130	130-130	100-100
103805	White-tail deer	Negative	M	AB	2016	Modelling	Negative	232	52.7597	-111.244	0	100-100	130-130	130-130	110-110		100-100	120-120	100-100	130-130		120-120	130-130	120-120	100-100	100-120	130-130	130-130	110-110	130-130	130-130	110-130	130-130	130-130	100-100
103810	White-tail deer	Negative	M	AB	2016	Modelling	Negative	166	51.7929	-112.589	0.5	100-100	130-130	130-130	110-110		100-100	100-120	100-100	130-130		120-120	130-130	120-120	100-100	100-100	130-130	130-130	110-110	130-130	130-130	110-130	130-130	130-130	100-100
103833	White-tail deer	Negative	F	AB	2016	Modelling+subsampling	Negative	234	52.6195	-110.372	0.5	100-100	130-130	110-130	110-110		100-100	100-120	100-100	130-130		120-120	130-130	120-120	100-100	100-120	130-130	130-130	110-110	130-130	130-130	110-130	130-130	130-130	100-100
103838	White-tail deer	Negative	F	AB	2016	Modelling	Negative	164	51.8272	-111.499	0.5	100-100	130-130	130-130	110-110		100-100	100-120	100-100	130-130		120-120	130-130	120-120	100-100	100-120	130-130	130-130	110-110	130-130	130-130	110-130	130-130	130-130	100-100
103879	White-tail deer	Negative	M	AB	2016	Modelling	Negative	116	49.675	-110.669	0.5	100-100	130-130	110-130	110-110		100-100	100-120	100-100	130-130		120-120	130-130	120-120	100-100	100-120	130-130	130-130	110-110	130-130	130-130	130-130	130-130	130-130	100-100
110016	White-tail deer	Negative	F	AB	2017	Modelling	Negative	500	54.01	-110.01	0	100-100	130-130	130-130	110-110		100-100	120-120	100-100	130-130		120-120	130-130	120-120	100-100	100-120	130-130	130-130	110-110	130-130	130-130	130-130	130-130	130-130	100-100
110110	White-tail deer	Negative	M	AB	2017	Modelling+subsampling	Negative	234	52.7984	-110.487	0.5	100-100	130-130	110-130	110-110		100-100	100-120	100-100	130-130		120-120	130-130	120-120	100-100	100-100	130-130	130-130	110-110	130-130	130-130	130-130	130-130	130-130	100-100
110146	White-tail deer	Negative	F	AB	2017	Modelling	Negative	203	52.7624	-111.778	0	100-100	130-130	130-130	110-110		100-100	120-120	100-100	130-130		120-120	130-130	120-120	100-100	100-120	130-130	130-130	110-110	130-130	130-130	130-130	130-130	130-130	100-100
110259	White-tail deer	Negative	M	AB	2017	Modelling	Negative	238	53.1439	-111.296	0.5	100-100	130-130	130-130	110-110		100-100	100-120	100-100	130-130		120-120	130-130	120-120	100-100	100-120	130-130	130-130	110-110	130-130	130-130	110-130	130-130	130-130	100-100
110418	White-tail deer	Negative	F	AB	2017	Modelling	Negative	244	53.1231	-113.243	0.5	100-100	130-130	130-130	110-110		100-100	100-120	100-100	130-130		120-120	130-130	120-120	100-100	100-120	130-130	130-130	110-110	130-130	130-130	130-130	130-130	130-130	100-100
110424	White-tail deer	Negative	M	AB	2017	Modelling	Negative	242	53.2542	-112.983	0.5	100-100	130-130	110-130	100-110		100-100	100-120	100-100	130-130		120-120	130-130	120-120	100-100	100-120	130-130	130-130	110-110	130-130	130-130	110-130	130-130	130-130	100-100
110451	White-tail deer	Negative	F	AB	2017	Modelling	Negative	206	52.4947	-112.814	0	100-100	130-130	130-130	110-110		100-100	120-120	100-100	130-130		120-120	130-130	120-120	100-100	100-100	110-130	130-130	110-110	130-130	130-130	110-130	130-130	130-130	100-100
110557	White-tail deer	Negative	F	AB	2017	Modelling	Negative	258	53.9092	-111.248	0	100-100	110-130	130-130	110-110		100-100	120-120	100-100	130-130		120-120	130-130	120-120	100-100	100-120	130-130	130-130	110-110	130-130	130-130	130-130	130-130	100-130	100-100
110597	White-tail deer	Negative	M	AB	2017	Modelling+subsampling	Negative	202	52.3341	-111.102	0.5	100-100	130-130	130-130	110-110		100-100	100-120	100-100	130-130		120-120	130-130	120-120	100-100	100-120	130-130	130-130	110-110	130-130	130-130	110-130	130-130	130-130	100-100
110757	White-tail deer	Negative	M	AB	2017	Modelling	Negative	226	52.8182	-113.212	0	100-100	130-130	130-130	110-110		100-100	120-120	100-100	120-130		120-120	130-130	120-120	100-100	100-120	130-130	130-130	110-110	130-130	130-130	130-130	130-130	130-130	100-100
110786	White-tail deer	Negative	M	AB	2017	Modelling	Negative	228	53.046	-112.503	0	100-100	130-130	130-130	110-110		100-100	120-120	100-100	130-130		120-120	130-130	120-120	100-100	100-120	110-130	130-130	110-110	130-130	130-130	110-130	130-130	130-130	100-100
111010	White-tail deer	Negative	M	AB	2017	Modelling	Negative	203	52.5517	-111.804	0	100-100	130-130	130-130	110-110		100-100	120-120	100-100	130-130		120-120	130-130	120-120	100-100	100-120	130-130	130-130	110-110	130-130	130-130	110-130	130-130	130-130	100-100
115009	White-tail deer	Negative	F	AB	2017	Modelling	Negative	158	51.5731	-113.193	0	100-100	130-130	130-130	110-110		100-100	120-120	100-120	130-130		120-120	130-130	120-120	100-100	100-120	130-130	130-130	110-110	130-130	130-130	110-130	130-130	130-130	100-100
115029	White-tail deer	Negative	F	AB	2017	Modelling	Negative	150	50.7978	-110.879	0.5	100-100	130-130	110-130	110-110		100-100	100-120	100-100	130-130		120-120	130-130	120-120	100-100	100-100	130-130	130-130	110-110	130-130	130-130	110-130	130-130	130-130	100-100
115067	White-tail deer	Negative	M	AB	2017	Modelling	Negative	166	51.9628	-112.296	0	100-100	130-130	130-130	110-110		100-100	120-120	100-120	130-130		120-120	130-130	120-120	100-100	100-120	130-130	130-130	110-110	130-130	130-130	110-130	130-130	130-130	100-100
115068	White-tail deer	Negative	M	AB	2017	Modelling	Negative	204	52.3521	-112.02	0.5	100-100	130-130	130-130	100-110		100-100	100-120	100-100	130-130		120-120	130-130	120-120	100-100	100-100	110-130	130-130	110-110	130-130	130-130	130-130	130-130	130-130	100-100
115108	White-tail deer	Negative	F	AB	2017	Modelling	Negative	166	52.1	-112.5	0	100-100	130-130	130-130	110-110		100-100	120-120	100-100	130-130		120-120	130-130	120-120	100-100	100-120	110-130	130-130	110-110	130-130	130-130	110-130	130-130	130-130	100-100
115201	White-tail deer	Negative	F	AB	2017	Modelling	Negative	156	51.1072	-113.104	0.5	100-100	110-130	130-130	110-110		100-130	100-120	100-100	130-130		120-120	130-130	120-120	100-100	100-120	130-130	130-130	110-110	130-130	130-130	130-130	130-130	130-130	100-100
115206	White-tail deer	Negative	F	AB	2017	Modelling	Negative	204	52.5284	-112.382	0	100-100	130-130	130-130	110-110		100-100	120-120	100-100	130-130		120-120	130-130	120-120	100-100	100-120	130-130	130-130	110-110	130-130	130-130	110-130	130-130	130-130	100-100
115306	White-tail deer	Negative	F	AB	2017	Modelling	Negative	166	51.9628	-112.296	0	100-100	130-130	130-130	110-110		100-100	120-120	100-100	130-130		120-120	130-130	120-120	100-100	100-100	130-130	130-130	110-110	130-130	130-130	110-130	130-130	130-130	100-100
115317	White-tail deer	Negative	M	AB	2017	Modelling+subsampling	Negative	152	50.919	-111.859	0	100-100	130-130	110-130	110-110		100-100	120-120	100-120	130-130		120-120	130-130	120-120	100-100	100-100	130-130	130-130	110-110	130-130	130-130	110-130	130-130	130-130	100-100
115334	White-tail deer	Negative	F	AB	2017	Modelling+subsampling	Negative	234	52.7255	-110.043	0.5	100-100	130-130	130-130	110-110		100-100	100-120	100-100	130-130		120-120	130-130	120-120	100-100	100-120	130-130	130-130	110-110	130-130	130-130	130-130	130-130	130-130	100-100
115335	White-tail deer	Negative	F	AB	2017	Modelling	Negative	166	51.9628	-112.296	0	100-100	110-130	130-130	110-110		100-100	120-120	100-120	130-130		120-120	130-130	120-120	100-100	100-120	130-130	130-130	110-110	130-130	130-130	110-130	130-130	130-130	100-100
115339	White-tail deer	Negative	F	AB	2017	Modelling	Negative	158	51.5711	-113.21	0.5	100-100	130-130	130-130	110-110		100-100	100-120	100-100	120-130		120-120	130-130	120-120	100-100	100-120	130-130	130-130	110-110	130-130	130-130	110-130	130-130	130-130	100-100
115341	White-tail deer	Negative	F	AB	2017	Modelling	Negative	158	51.5711	-113.21	0.5	100-100	130-130	130-130	110-110		100-100	100-120	100-100	130-130		120-120	130-130	120-120	100-100	100-100	130-130	130-130	110-110	130-130	130-130	110-130	130-130	130-130	100-100
115342	White-tail deer	Negative	M	AB	2017	Modelling	Negative	158	51.5706	-113.21	0	100-100	130-130	130-130	110-110		100-100	120-120	100-100	130-130		120-120	130-130	120-120	100-100	100-100	130-130	130-130	110-110	130-130	130-130	110-130	130-130	130-130	100-100
115343	White-tail deer	Negative	M	AB	2017	Modelling	Negative	166	51.9765	-112.154	0.5	100-100	130-130	130-130	110-110		100-100	100-120	100-100	130-130		120-120	130-130	120-120	100-100	100-100	130-130	130-130	110-110	130-130	130-130	110-130	130-130	130-130	100-100
115354	White-tail deer	Negative	M	AB	2017	Modelling	Negative	156	51.2742	-113.363	0	100-100	130-130	130-130	110-110		100-100	120-120	120-120	130-130		120-120	130-130	120-120	100-100	100-120	130-130	130-130	110-110	130-130	130-130	110-130	130-130	130-130	100-100
115357	White-tail deer	Negative	F	AB	2017	Modelling+subsampling	Negative	160	51.1757	-111.901	0.5	100-100	130-130	130-130	100-110		100-100	100-120	100-100	130-130		120-120	130-130	120-120	100-100	100-100	110-130	130-130	110-110	130-130	130-130	130-130	130-130	130-130	100-100
115378	White-tail deer	Negative	F	AB	2017	Modelling	Negative	158	51.6183	-112.98	0	100-100	130-130	130-130	110-110		100-100	120-120	100-100	130-130		120-120	130-130	120-120	100-100	100-120	130-130	130-130	110-110	130-130	130-130	110-130	130-130	130-130	100-100
115396	White-tail deer	Negative	M	AB	2017	Modelling	Negative	166	51.9628	-112.296	0	100-100	130-130	130-130	110-110		100-100	120-120	100-100	120-130		120-120	130-130	120-120	100-100	100-120	130-130	130-130	110-110	130-130	130-130	110-130	130-130	130-130	100-100
115524	White-tail deer	Negative	M	AB	2017	Modelling	Negative	151	50.8398	-110.942	0.5	100-100	130-130	110-130	110-110		100-100	100-120	100-100	130-130		100-120	130-130	120-120	100-100	100-100	130-130	130-130	110-110	130-130	130-130	110-130	130-130	130-130	100-100
115525	White-tail deer	Negative	M	AB	2017	Modelling	Negative	150	50.7316	-110.015	0	100-100	130-130	130-130	110-110		100-100	120-120	100-100	130-130		120-120	130-130	120-120	100-100	100-100	130-130	130-130	110-110	130-130	130-130	110-130	130-130	130-130	100-100
115701	White-tail deer	Negative	M	AB	2017	Modelling	Negative	162	51.3086	-111.1	0.5	100-100	130-130	130-130	110-110		100-100	100-120	100-100	130-130		120-120	130-130	120-120	100-100	100-100	130-130	130-130	110-110	130-130	130-130	130-130	130-130	130-130	100-100
115713	White-tail deer	Negative	M	AB	2017	Modelling	Negative	166	51.9628	-112.296	0.5	100-100	130-130	130-130	110-110		100-100	100-120	100-100	130-130		120-120	130-130	120-120	100-100	100-120	130-130	130-130	110-110	130-130	130-130	130-130	130-130	130-130	100-100
63870	White-tail deer	Negative	F	AB	2015	Modelling	Negative	164	51.9219	-111.239	0	100-100	130-130	130-130	110-110		100-100	120-120	100-100	130-130		120-120	130-130	120-120	100-100	100-120	130-130	130-130	110-110	130-130	130-130	130-130	130-130	130-130	100-100
74667	White-tail deer	Negative	M	AB	2015	Modelling	Negative	256	53.428	-110.233	0	100-100	130-130	130-130	110-110		100-100	120-120	100-100	130-130		120-120	130-130	120-120	100-100	100-120	130-130	130-130	110-110	130-130	130-130	110-110	130-130	130-130	100-100
63264	White-tail deer	Negative	F	AB	2015	Modelling	Negative	254	53.5596	-111.753	0.5	100-100	130-130	130-130	110-110		100-100	100-120	100-100	130-130		120-120	130-130	120-120	100-100	100-120	130-130	130-130	110-110	130-130	130-130	130-130	130-130	130-130	100-100
85363	White-tail deer	Negative	F	AB	2014	Modelling	Negative	258	53.7624	-111.224	0	100-100	130-130	130-130	110-110		100-100	120-120	100-100	130-130		120-120	130-130	120-120	100-100	100-100	110-130	130-130	110-110	130-130	130-130	130-130	130-130	130-130	100-100
70466	White-tail deer	Negative	M	AB	2017	Modelling	Negative	102	49.1702	-110.706	0.5	100-100	130-130	130-130	100-110		100-100	100-120	100-100	130-130		120-120	130-130	120-120	100-100	100-120	130-130	130-130	110-110	130-130	130-130	130-130	130-130	130-130	100-100
81740	White-tail deer	Negative	F	AB	2017	Modelling	Negative	102	49.3619	-110.82	0	100-100	130-130	110-130	110-110		100-100	120-120	100-100	130-130		120-120	130-130	120-120	100-100	100-100	130-130	130-130	110-110	130-130	130-130	130-130	130-130	130-130	100-100
113702	White-tail deer	Negative	M	AB	2017	Modelling	Negative	230	52.734	-112.404	0.5	100-100	130-130	130-130	110-110		100-100	100-120	100-100	130-130		120-120	130-130	120-120	100-100	100-120	130-130	130-130	110-110	130-130	130-130	130-130	130-130	130-130	100-100
70728	White-tail deer	Negative	M	AB	2017	Modelling+subsampling	Negative	152	50.7082	-111.623	0	100-100	130-130	110-130	110-110		100-100	120-120	100-100	130-130		120-120	130-130	120-120	100-100	100-100	130-130	130-130	110-110	130-130	130-130	130-130	130-130	130-130	100-100
90573	White-tail deer	Negative	M	AB	2015	Modelling	Negative	203	52.6197	-111.702	0	100-100	110-130	130-130	110-110		100-130	120-120	100-100	130-130		120-120	130-130	120-120	100-100	100-120	110-130	130-130	110-110	130-130	130-130	130-130	130-130	130-130	100-100
86179	White-tail deer	Negative	M	AB	2017	Modelling	Negative	151	50.9268	-110.911	0.5	100-100	130-130	110-130	110-110		100-100	100-120	100-100	130-130		120-120	130-130	120-120	100-100	100-120	130-130	130-130	110-110	130-130	130-130	130-130	130-130	130-130	100-100
85423	White-tail deer	Negative	M	AB	2015	Modelling+subsampling	Negative	202	52.4084	-111.091	0	100-100	130-130	130-130	110-110		100-100	120-120	100-100	130-130		120-120	130-130	120-120	100-100	100-120	130-130	130-130	110-110	130-130	130-130	130-130	130-130	130-130	100-100
112452	White-tail deer	Negative	M	AB	2017	Modelling	Negative	156	51.0851	-113.592	0.5	100-100	130-130	130-130	110-110		100-100	100-120	100-100	130-130		120-120	130-130	120-120	100-100	100-120	130-130	130-130	110-110	130-130	130-130	110-110	130-130	130-130	100-100
113210	White-tail deer	Negative	F	AB	2017	Modelling	Negative	238	53.1468	-111.595	0	100-100	130-130	110-130	110-110		100-100	120-120	100-100	130-130		120-120	130-130	120-120	100-100	100-120	130-130	130-130	110-110	130-130	130-130	130-130	130-130	130-130	100-100
85029	White-tail deer	Negative	F	AB	2015	Modelling	Negative	162	51.2014	-110.546	0.5	100-100	130-130	130-130	110-110		100-100	100-120	100-120	130-130		120-120	130-130	120-120	100-100	100-120	130-130	130-130	110-110	130-130	130-130	130-130	130-130	130-130	100-100
113049	White-tail deer	Negative	F	AB	2017	Modelling	Negative	162	51.3801	-110.992	0	100-100	130-130	130-130	110-110		100-100	120-120	100-100	130-130		120-120	130-130	120-120	100-100	100-100	130-130	130-130	110-110	130-130	130-130	130-130	130-130	130-130	100-100
81992	White-tail deer	Negative	F	AB	2016	Modelling	Negative	102	49.1194	-110.791	0.5	100-100	130-130	130-130	110-110		100-100	100-120	100-100	130-130		120-120	130-130	120-120	100-100	100-120	130-130	130-130	110-110	130-130	130-130	130-130	130-130	130-130	100-100
85525	White-tail deer	Negative	M	AB	2015	Modelling+subsampling	Negative	152	50.8521	-111.626	1	100-100	130-130	130-130	110-110		100-100	100-100	100-100	130-130		120-120	130-130	120-120	100-100	100-120	130-130	130-130	110-110	130-130	130-130	110-110	130-130	130-130	100-100
86178	White-tail deer	Negative	F	AB	2017	Modelling	Negative	151	50.9268	-110.911	0	100-100	130-130	130-130	110-110		100-100	120-120	100-100	130-130		120-120	130-130	120-120	100-100	100-100	110-130	130-130	110-110	130-130	130-130	130-130	130-130	130-130	100-100
85306	White-tail deer	Negative	M	AB	2015	Modelling+subsampling	Negative	234	52.4377	-110.611	0	100-100	110-130	130-130	110-110		100-100	120-120	100-100	130-130		120-120	130-130	120-120	100-100	100-120	110-130	130-130	110-110	130-130	130-130	130-130	130-130	130-130	100-100
85470	White-tail deer	Negative	M	AB	2015	Modelling+subsampling	Negative	202	52.5395	-111.043	0.5	100-100	130-130	130-130	110-110		100-100	100-120	100-100	130-130		120-120	130-130	120-120	100-100	100-120	130-130	130-130	110-110	130-130	130-130	130-130	130-130	130-130	100-100
113588	White-tail deer	Negative	M	AB	2017	Modelling	Negative	203	52.2958	-111.678	0	100-100	130-130	110-130	110-110		100-100	120-120	100-100	130-130		120-120	130-130	120-120	100-100	100-120	130-130	130-130	110-110	130-130	130-130	110-130	130-130	130-130	100-100
63295	White-tail deer	Negative	M	AB	2015	Modelling	Negative	230	52.847	-112.018	0	100-100	130-130	130-130	110-110		100-100	120-120	100-100	130-130		120-120	130-130	120-120	100-100	100-120	110-130	130-130	110-110	130-130	130-130	110-130	130-130	130-130	100-100
79474	White-tail deer	Negative	M	AB	2017	Modelling	Negative	156	51.2338	-113.587	0	100-100	130-130	130-130	110-110		100-100	120-120	100-100	130-130		120-120	130-130	120-120	100-100	100-100	130-130	130-130	110-110	130-130	130-130	110-130	130-130	130-130	100-100
88167	White-tail deer	Negative	M	AB	2016	Modelling	Negative	102	49.128	-111.182	0	100-100	130-130	130-130	110-110		100-100	120-120	100-100	130-130		120-120	130-130	120-120	100-100	100-120	130-130	130-130	110-110	130-130	130-130	130-130	130-130	130-130	100-100
113803	White-tail deer	Negative	M	AB	2017	Modelling+subsampling	Negative	728	52.7224	-111.155	0	100-100	130-130	130-130	110-110		100-100	120-120	100-100	130-130		120-120	130-130	120-120	100-100	100-120	110-110	130-130	110-110	130-130	130-130	130-130	130-130	130-130	100-100
85429	White-tail deer	Negative	M	AB	2015	Modelling	Negative	163	51.9436	-110.389	0.5	100-100	130-130	110-130	110-110		100-100	100-120	100-100	130-130		120-120	130-130	120-120	100-100	100-120	130-130	130-130	110-110	130-130	130-130	130-130	130-130	130-130	100-100
86175	White-tail deer	Negative	M	AB	2017	Modelling	Negative	116	49.4827	-111	0.5	100-100	130-130	130-130	100-110		100-100	100-120	100-100	130-130		120-120	130-130	120-120	100-100	100-120	110-130	130-130	110-110	130-130	130-130	110-130	130-130	130-130	100-100
113713	White-tail deer	Negative	F	AB	2017	Modelling	Negative	200	52.1662	-110.593	0	100-100	130-130	130-130	110-110		100-100	120-120	100-100	130-130		120-120	130-130	120-120	100-100	100-100	130-130	130-130	110-110	130-130	130-130	130-130	130-130	130-130	100-100
114063	White-tail deer	Negative	M	AB	2017	Modelling	Negative	102	49.1193	-110.813	1	100-100	130-130	130-130	100-110		100-100	100-100	100-100	130-130		120-120	130-130	120-120	100-100	100-120	130-130	130-130	110-110	130-130	130-130	110-110	130-130	130-130	100-100
112535	White-tail deer	Negative	M	AB	2017	Modelling	Negative	138	50.5688	-112.515	1	100-100	130-130	130-130	100-110		100-100	100-100	100-100	130-130		120-120	130-130	120-120	100-100	100-120	130-130	130-130	110-110	130-130	130-130	130-130	130-130	130-130	100-100
85567	White-tail deer	Negative	F	AB	2015	Modelling+subsampling	Negative	152	50.7207	-111.566	0.5	100-100	130-130	130-130	110-110		100-100	100-120	100-100	130-130		120-120	130-130	120-120	100-100	100-120	130-130	130-130	110-110	130-130	130-130	130-130	130-130	130-130	100-100
85434	White-tail deer	Negative	F	AB	2015	Modelling+subsampling	Negative	234	52.4667	-110.563	0.5	100-100	130-130	110-130	100-110		100-100	100-120	100-100	130-130		120-120	130-130	120-120	100-100	100-120	130-130	130-130	110-110	130-130	130-130	130-130	130-130	130-130	100-100
85504	White-tail deer	Negative	F	AB	2015	Modelling+subsampling	Negative	152	50.8522	-111.742	0.5	100-100	130-130	130-130	110-110		100-100	100-120	100-100	130-130		120-120	130-130	120-120	100-100	100-120	110-130	130-130	110-110	130-130	130-130	110-130	130-130	130-130	100-100
79531	White-tail deer	Negative	F	AB	2016	Modelling+subsampling	Negative	148	49.9787	-110.352	0.5	100-100	130-130	130-130	110-110		100-100	100-120	100-100	130-130		120-120	130-130	120-120	100-100	100-100	130-130	130-130	110-110	130-130	130-130	130-130	130-130	130-130	100-100
113188	White-tail deer	Negative	M	AB	2017	Modelling	Negative	258	53.6898	-111.045	0	100-100	130-130	130-130	110-110		100-100	120-120	100-100	130-130		120-120	130-130	120-120	100-100	100-120	130-130	130-130	110-110	130-130	130-130	110-130	130-130	130-130	100-100
112421	White-tail deer	Negative	M	AB	2017	Modelling	Negative	208	51.9489	-112.813	0.5	100-100	130-130	130-130	110-110		100-100	100-120	100-100	130-130		120-120	130-130	120-120	100-100	100-120	130-130	130-130	110-110	130-130	130-130	130-130	130-130	130-130	100-100
87963	White-tail deer	Negative	M	AB	2015	Modelling+subsampling	Negative	148	50.3079	-110.545	0	100-100	130-130	130-130	110-110		100-100	120-120	100-100	130-130		120-120	130-130	120-120	100-100	100-100	110-130	130-130	110-110	130-130	130-130	130-130	130-130	130-130	100-100
85722	White-tail deer	Negative	F	AB	2014	Modelling	Negative	204	52.5032	-112.038	1	100-100	130-130	130-130	110-110		100-100	100-100	100-100	130-130		120-120	130-130	120-120	100-100	100-120	130-130	130-130	110-110	130-130	130-130	110-110	130-130	130-130	100-100
100476	White-tail deer	Negative	F	AB	2016	Modelling	Negative	138	50.8085	-112.365	0	100-100	130-130	130-130	110-110		100-100	120-120	100-100	130-130		120-120	130-130	120-120	100-100	100-120	110-130	130-130	110-110	130-130	130-130	130-130	130-130	130-130	100-100
73597	White-tail deer	Negative	F	AB	2016	Modelling	Negative	112	49.5417	-111.45	0.5	100-100	110-130	130-130	110-110		100-100	100-120	100-100	130-130		120-120	130-130	120-120	100-100	100-120	130-130	130-130	110-110	130-130	130-130	130-130	130-130	130-130	100-100
81778	White-tail deer	Negative	F	AB	2016	Modelling	Negative	102	49.322	-110.249	0	100-100	110-130	130-130	110-110		100-100	120-120	100-100	130-130		120-120	130-130	120-120	100-100	100-100	130-130	130-130	110-110	130-130	130-130	130-130	130-130	100-130	100-100
85501	White-tail deer	Negative	M	AB	2015	Modelling+subsampling	Negative	152	50.6904	-111.577	0.5	100-100	130-130	130-130	110-110		100-100	100-120	100-100	120-130		120-120	130-130	120-120	100-100	100-120	130-130	130-130	110-110	130-130	130-130	130-130	130-130	130-130	100-100
86180	White-tail deer	Negative	M	AB	2017	Modelling	Negative	150	50.5	-110.5	1	100-100	130-130	130-130	100-110		100-100	100-100	100-100	130-130		120-120	130-130	120-120	100-100	100-120	130-130	130-130	110-110	130-130	130-130	110-110	130-130	130-130	100-100
113522	White-tail deer	Negative	M	AB	2017	Modelling	Negative	208	52.0755	-112.978	0.5	100-100	130-130	130-130	100-110		100-100	100-120	100-100	130-130		120-120	130-130	120-120	100-100	100-100	130-130	130-130	110-110	130-130	130-130	130-130	130-130	130-130	100-100
113114	White-tail deer	Negative	F	AB	2017	Modelling	Negative	254	53.5089	-111.316	0	100-100	130-130	110-110	110-110		100-100	120-120	100-100	130-130		120-120	130-130	120-120	100-100	100-100	130-130	130-130	110-110	130-130	130-130	130-130	130-130	130-130	100-100
113807	White-tail deer	Negative	M	AB	2017	Modelling+subsampling	Negative	728	52.7359	-111.153	0	100-100	130-130	110-130	110-110		100-100	120-120	100-100	130-130		120-120	130-130	120-120	100-100	100-100	110-130	130-130	110-110	130-130	130-130	130-130	130-130	130-130	100-100
113184	White-tail deer	Negative	M	AB	2017	Modelling	Negative	240	53.2418	-111.883	0.5	100-100	130-130	130-130	110-110		100-100	100-120	100-100	130-130		120-120	130-130	120-120	100-100	100-120	130-130	110-130	110-110	130-130	130-130	130-130	130-130	130-130	100-100
90732	White-tail deer	Negative	F	AB	2015	Modelling	Negative	204	52.3936	-112.026	0.5	100-100	130-130	130-130	110-110		100-100	100-120	100-100	130-130		120-120	130-130	120-120	100-100	100-120	130-130	130-130	110-110	130-130	130-130	130-130	130-130	130-130	100-100
85478	White-tail deer	Negative	M	AB	2015	Modelling+subsampling	Negative	202	52.4812	-110.851	0	100-100	130-130	130-130	110-110		100-100	120-120	100-120	130-130		120-120	130-130	120-120	100-100	100-120	130-130	130-130	110-110	130-130	130-130	130-130	130-130	130-130	100-100
85557	White-tail deer	Negative	M	AB	2015	Modelling	Negative	162	51.0801	-111.406	0.5	100-100	130-130	130-130	110-110		100-100	100-120	100-100	130-130		120-120	130-130	120-120	100-100	100-120	130-130	130-130	110-110	130-130	130-130	130-130	130-130	130-130	100-100
113270	White-tail deer	Negative	F	AB	2017	Modelling	Negative	203	52.3884	-111.563	1	100-100	130-130	130-130	110-110		100-100	100-100	100-100	130-130		120-120	130-130	120-120	100-100	100-120	130-130	130-130	110-110	130-130	130-130	110-110	130-130	130-130	100-100
111794	White-tail deer	Negative	M	AB	2017	Modelling	Negative	164	51.8059	-111.318	0.5	100-100	130-130	130-130	110-110		100-100	100-120	100-100	120-130		120-120	130-130	120-120	100-100	100-120	130-130	130-130	110-110	130-130	130-130	130-130	130-130	130-130	100-100
68347	White-tail deer	Negative	M	AB	2015	Modelling	Negative	258	54.0676	-111.384	0.5	100-100	130-130	130-130	110-110		100-100	100-120	100-100	130-130		120-120	130-130	120-120	100-120	100-120	130-130	130-130	110-110	110-130	130-130	130-130	110-130	130-130	100-100
85568	White-tail deer	Negative	F	AB	2015	Modelling	Negative	142	50.5902	-111.788	0.5	100-100	130-130	130-130	110-110		100-100	100-120	100-100	130-130		120-120	130-130	120-120	100-100	100-120	110-130	130-130	110-110	130-130	130-130	110-130	130-130	130-130	100-100
112238	White-tail deer	Negative	M	AB	2017	Modelling	Negative	164	52.0644	-111.706	0	100-100	130-130	130-130	110-110		100-100	120-120	100-100	130-130		120-120	130-130	120-120	100-100	100-100	130-130	130-130	110-110	130-130	130-130	130-130	130-130	130-130	100-100
112465	White-tail deer	Negative	M	AB	2017	Modelling	Negative	156	51.1072	-113.104	0.5	100-100	130-130	130-130	110-110		100-100	100-120	100-100	130-130		120-120	130-130	120-120	100-100	100-120	130-130	130-130	110-110	130-130	130-130	130-130	130-130	130-130	100-100
113510	White-tail deer	Negative	F	AB	2017	Modelling	Negative	208	52.0755	-112.978	0	100-100	110-130	110-130	110-110		100-100	120-120	100-100	130-130		120-120	130-130	120-120	100-100	100-120	130-130	130-130	110-110	130-130	130-130	130-130	130-130	130-130	100-100
85566	White-tail deer	Negative	M	AB	2015	Modelling+subsampling	Negative	152	50.7105	-111.629	0.5	100-100	130-130	130-130	110-110		100-100	100-120	100-100	130-130		120-120	130-130	120-120	100-100	100-120	110-130	130-130	110-110	130-130	130-130	110-130	130-130	130-130	100-100
86848	White-tail deer	Negative	F	AB	2017	Modelling	Negative	232	52.8075	-111.376	0	100-100	130-130	130-130	110-110		100-100	120-120	100-100	130-130		120-120	130-130	120-120	100-100	100-120	130-130	130-130	110-110	130-130	130-130	110-130	130-130	130-130	100-100
85519	White-tail deer	Negative	F	AB	2015	Modelling+subsampling	Negative	202	52.672	-111.34	0.5	100-100	130-130	130-130	110-110		100-100	100-120	100-100	130-130		120-120	130-130	120-120	100-100	100-120	130-130	130-130	110-110	130-130	130-130	110-130	130-130	130-130	100-100
112490	White-tail deer	Negative	F	AB	2017	Modelling	Negative	138	50.5688	-112.515	1	100-100	130-130	130-130	110-110		100-100	100-100	100-100	130-130		120-120	130-130	120-120	100-100	100-120	130-130	130-130	110-110	130-130	130-130	110-110	130-130	130-130	100-100
79462	White-tail deer	Negative	M	AB	2017	Modelling	Negative	208	52.0755	-112.978	0	100-100	130-130	130-130	110-110		100-100	120-120	100-100	130-130		120-120	130-130	120-120	100-100	100-100	130-130	130-130	110-110	130-130	130-130	110-130	130-130	130-130	100-100
113106	White-tail deer	Negative	M	AB	2017	Modelling	Negative	240	53.3368	-112.072	0	100-100	130-130	130-130	110-110		100-100	120-120	100-100	130-130		120-120	130-130	120-120	100-100	100-120	110-130	130-130	110-110	130-130	130-130	130-130	130-130	130-130	100-100
112420	White-tail deer	Negative	M	AB	2017	Modelling	Negative	208	51.9489	-112.813	1	100-100	130-130	130-130	110-110		100-100	100-100	100-100	130-130		120-120	130-130	120-120	100-100	100-120	130-130	130-130	110-110	130-130	130-130	110-130	130-130	130-130	100-100
113046	White-tail deer	Negative	F	AB	2017	Modelling	Negative	242	53.3563	-112.805	0.5	100-100	130-130	130-130	110-110		100-100	100-120	100-100	130-130		120-120	130-130	120-120	100-100	100-120	130-130	130-130	110-110	130-130	130-130	130-130	130-130	130-130	100-100
90701	White-tail deer	Negative	F	AB	2015	Modelling	Negative	203	52.6269	-111.714	0	100-100	130-130	110-130	110-110		100-100	120-120	100-100	130-130		120-120	130-130	120-120	100-100	100-120	130-130	130-130	110-110	130-130	130-130	110-130	130-130	130-130	100-100
81118	White-tail deer	Negative	F	AB	2016	Modelling	Negative	124	49.9915	-110.781	1	100-100	130-130	130-130	110-110		100-100	100-100	100-100	130-130		120-120	130-130	120-120	100-100	100-120	130-130	130-130	110-110	130-130	130-130	110-110	130-130	130-130	100-100
85748	White-tail deer	Negative	M	AB	2015	Modelling	Negative	204	52.2923	-111.987	0	100-100	130-130	130-130	110-110		100-100	120-120	100-100	130-130		120-120	130-130	120-120	100-100	100-120	130-130	130-130	110-110	130-130	130-130	130-130	130-130	130-130	100-100
86183	White-tail deer	Negative	F	AB	2017	Modelling	Negative	151	50.9925	-110.593	0.5	100-100	130-130	130-130	110-110		100-100	100-120	100-100	130-130		120-120	130-130	120-120	100-100	100-100	130-130	130-130	110-110	130-130	130-130	130-130	130-130	130-130	100-100
113823	White-tail deer	Negative	F	AB	2017	Modelling+subsampling	Negative	728	52.8367	-111.013	0.5	100-100	130-130	130-130	110-110		100-100	100-120	100-120	130-130		120-120	130-130	120-120	100-100	100-120	130-130	130-130	110-110	130-130	130-130	130-130	130-130	130-130	100-100
68852	White-tail deer	Negative	M	AB	2015	Modelling	Negative	162	51.4052	-110.925	0.5	100-100	130-130	130-130	110-110		100-100	100-120	100-100	130-130		120-120	130-130	120-120	100-100	100-120	130-130	130-130	110-110	130-130	130-130	130-130	130-130	130-130	100-100
113272	White-tail deer	Negative	M	AB	2017	Modelling+subsampling	Negative	234	52.739	-110.541	0.5	100-100	130-130	130-130	110-110		100-100	100-120	100-100	130-130		120-120	130-130	120-120	100-100	100-120	130-130	130-130	110-110	130-130	130-130	130-130	130-130	130-130	100-100
92066	White-tail deer	Negative	F	AB	2016	Modelling	Negative	228	52.9052	-112.864	0	100-100	110-130	130-130	110-110		100-100	120-120	100-100	130-130		120-120	130-130	120-120	100-100	100-120	130-130	130-130	110-110	130-130	130-130	130-130	130-130	100-130	100-100
113056	White-tail deer	Negative	M	AB	2017	Modelling	Negative	162	51.3778	-110.987	0.5	100-100	130-130	130-130	110-110		100-100	100-120	100-100	130-130		120-120	130-130	120-120	100-100	100-120	130-130	130-130	110-110	130-130	130-130	110-110	130-130	130-130	100-100
113195	White-tail deer	Negative	F	AB	2017	Modelling	Negative	254	53.5089	-111.316	0	100-100	130-130	130-130	110-110		100-100	120-120	100-100	130-130		120-120	130-130	120-120	100-100	100-120	130-130	130-130	110-110	130-130	130-130	130-130	130-130	130-130	100-100
112361	White-tail deer	Negative	M	AB	2017	Modelling	Negative	166	52.1223	-112.672	0.5	100-100	130-130	130-130	110-110		100-100	100-120	100-100	120-130		120-120	130-130	120-120	100-100	100-120	130-130	130-130	110-110	130-130	130-130	130-130	130-130	130-130	100-100
85420	White-tail deer	Negative	F	AB	2015	Modelling	Negative	200	52.3502	-110.611	1	100-100	130-130	130-130	110-110		100-100	100-100	100-100	130-130		120-120	130-130	120-120	100-100	100-120	130-130	130-130	110-110	130-130	130-130	110-110	130-130	130-130	100-100
79426	White-tail deer	Negative	F	AB	2017	Modelling	Negative	162	51.2185	-110.633	0.5	100-100	130-130	130-130	110-110		100-100	100-120	100-120	130-130		120-120	130-130	120-120	100-100	100-120	130-130	130-130	110-110	130-130	130-130	130-130	130-130	130-130	100-100
80938	White-tail deer	Negative	M	AB	2015	Modelling	Negative	254	53.458	-111.716	0.5	100-100	130-130	110-130	110-110		100-100	100-120	100-100	130-130		120-120	130-130	120-120	100-100	100-100	130-130	130-130	110-110	130-130	130-130	130-130	130-130	130-130	100-100
113364	White-tail deer	Negative	F	AB	2017	Modelling	Negative	238	53.1439	-111.296	0.5	100-100	130-130	130-130	110-110		100-100	100-120	100-100	130-130		120-120	130-130	120-120	100-100	100-120	110-130	130-130	110-110	130-130	130-130	110-130	130-130	130-130	100-100
111660	White-tail deer	Negative	M	AB	2017	Modelling	Negative	228	52.9906	-112.604	0	100-100	130-130	130-130	110-110		100-100	120-120	100-120	130-130		120-120	130-130	120-120	100-100	100-120	130-130	130-130	110-110	130-130	130-130	130-130	130-130	130-130	100-100
112203	White-tail deer	Negative	M	AB	2017	Modelling	Negative	163	51.4725	-110.606	0	100-100	110-130	110-130	110-110		100-130	120-120	100-100	130-130		120-120	130-130	120-120	100-100	100-120	130-130	130-130	110-110	130-130	130-130	130-130	130-130	130-130	100-100
113813	White-tail deer	Negative	M	AB	2017	Modelling+subsampling	Negative	728	52.8429	-111.126	0	100-100	130-130	130-130	110-110		100-100	120-120	100-100	120-130		120-120	130-130	120-120	100-100	100-120	130-130	130-130	110-110	130-130	130-130	130-130	130-130	130-130	100-100
90737	White-tail deer	Negative	F	AB	2015	Modelling	Negative	204	52.4085	-111.858	0	100-100	130-130	110-130	110-110		100-100	120-120	100-100	130-130		120-120	130-130	120-120	100-100	100-120	130-130	130-130	110-110	130-130	130-130	130-130	130-130	130-130	100-100
80932	White-tail deer	Negative	M	AB	2015	Modelling	Negative	254	53.4722	-111.655	0.5	100-100	130-130	130-130	110-110		100-100	100-120	100-100	130-130		120-120	130-130	120-120	100-100	100-100	130-130	130-130	110-110	130-130	130-130	130-130	130-130	130-130	100-100
113342	White-tail deer	Negative	F	AB	2017	Modelling	Negative	256	53.5457	-110.478	0	100-100	130-130	130-130	110-110		100-100	120-120	100-120	130-130		120-120	130-130	120-120	100-100	100-120	130-130	130-130	110-110	130-130	130-130	130-130	130-130	130-130	100-100
112415	White-tail deer	Negative	M	AB	2017	Modelling	Negative	234	52.7978	-110.415	0.5	100-100	130-130	130-130	110-110		100-100	100-120	100-100	130-130		120-120	130-130	120-120	100-120	100-100	130-130	130-130	110-110	110-130	130-130	130-130	110-130	130-130	100-100
112698	White-tail deer	Negative	F	AB	2017	Modelling	Negative	228	52.9906	-112.604	0.5	100-100	130-130	110-130	110-110		100-100	100-120	100-100	130-130		120-120	130-130	120-120	100-100	100-120	130-130	130-130	110-110	130-130	130-130	130-130	130-130	130-130	100-100
68339	White-tail deer	Negative	M	AB	2015	Modelling	Negative	258	54.0533	-111.002	0.5	100-100	130-130	130-130	110-110		100-100	100-120	100-100	130-130		120-120	130-130	120-120	100-100	100-120	130-130	130-130	110-110	130-130	130-130	130-130	130-130	130-130	100-100
81561	White-tail deer	Negative	F	AB	2016	Modelling	Negative	116	49.7314	-110.868	0.5	100-100	130-130	130-130	110-110		100-100	100-120	100-100	130-130		120-120	130-130	120-120	100-100	100-120	130-130	130-130	110-110	130-130	130-130	130-130	130-130	130-130	100-100
85399	White-tail deer	Negative	F	AB	2014	Modelling	Negative	258	54.126	-111.135	0.5	100-100	130-130	130-130	110-110		100-100	100-120	100-100	130-130		120-120	130-130	120-120	100-100	100-120	130-130	130-130	110-110	130-130	130-130	110-130	130-130	130-130	100-100
90627	White-tail deer	Negative	F	AB	2015	Modelling	Negative	232	52.63	-111.67	0.5	100-100	130-130	130-130	110-110		100-100	100-120	100-100	130-130		120-120	130-130	120-120	100-100	100-120	130-130	130-130	110-110	130-130	130-130	110-130	130-130	130-130	100-100
85099	White-tail deer	Negative	M	AB	2015	Modelling	Negative	162	51.2159	-110.569	0	100-100	130-130	130-130	110-110		100-100	120-120	100-120	130-130		120-120	130-130	120-120	100-100	100-120	130-130	130-130	110-110	130-130	130-130	130-130	130-130	130-130	100-100
79459	White-tail deer	Negative	F	AB	2017	Modelling	Negative	208	52.0755	-112.978	0.5	100-100	130-130	130-130	110-110		100-100	100-120	100-100	130-130		120-120	130-130	120-120	100-100	100-100	130-130	130-130	110-110	130-130	130-130	130-130	130-130	130-130	100-100
112063	White-tail deer	Negative	F	AB	2017	Modelling	Negative	156	50.9869	-112.831	0	100-100	130-130	130-130	110-110		100-100	120-120	120-120	130-130		120-120	130-130	120-120	100-100	100-120	110-130	130-130	110-110	130-130	130-130	130-130	130-130	130-130	100-100
112167	White-tail deer	Negative	M	AB	2017	Modelling	Negative	166	52	-111.7	0	100-100	130-130	130-130	110-110		100-100	120-120	100-100	130-130		120-120	130-130	120-120	100-100	100-120	130-130	130-130	110-110	130-130	130-130	110-130	130-130	130-130	100-100
112271	White-tail deer	Negative	M	AB	2017	Modelling	Negative	151	50.8433	-111.152	0.5	100-100	130-130	130-130	100-110		100-100	100-120	100-100	130-130		120-120	130-130	120-120	100-100	100-120	130-130	130-130	110-110	130-130	130-130	130-130	130-130	130-130	100-100
113414	White-tail deer	Negative	M	AB	2017	Modelling	Negative	230	52.8374	-112.122	0	100-100	110-130	130-130	110-110		100-100	120-120	100-100	130-130		120-120	130-130	120-120	100-100	100-120	130-130	130-130	110-110	130-130	130-130	130-130	130-130	130-130	100-100
114305	White-tail deer	Negative	M	AB	2017	Modelling	Negative	116	49.7644	-110.975	0.5	100-100	130-130	130-130	110-110		100-100	100-120	100-100	130-130		120-120	130-130	120-120	100-100	100-100	130-130	130-130	110-110	130-130	130-130	130-130	130-130	130-130	100-100
111453	White-tail deer	Negative	M	AB	2017	Modelling+subsampling	Negative	202	52.3341	-111.102	0.5	100-100	130-130	130-130	110-110		100-100	100-120	100-100	130-130		120-120	130-130	120-120	100-100	100-100	130-130	130-130	110-130	130-130	130-130	130-130	130-130	130-130	100-100
113228	White-tail deer	Negative	M	AB	2017	Modelling	Negative	242	53.2307	-112.824	0.5	100-100	130-130	130-130	110-110		100-100	100-120	100-100	130-130		120-120	130-130	120-120	100-100	100-120	130-130	130-130	110-110	130-130	130-130	130-130	130-130	130-130	100-100
90549	White-tail deer	Negative	F	AB	2015	Modelling	Negative	232	52.7159	-110.832	0	100-100	110-110	130-130	110-110		100-100	120-120	100-100	130-130		120-120	130-130	120-120	100-100	100-120	110-130	130-130	110-110	130-130	130-130	130-130	130-130	130-130	100-110
112295	White-tail deer	Negative	M	AB	2017	Modelling	Negative	230	52.8374	-112.122	0.5	100-100	130-130	130-130	110-110		100-100	100-120	100-100	130-130		120-120	130-130	120-120	100-100	100-120	130-130	130-130	110-110	130-130	130-130	130-130	130-130	130-130	100-100
112619	White-tail deer	Negative	F	AB	2017	Modelling+subsampling	Negative	160	51.3538	-112.255	0.5	100-100	130-130	110-130	110-110		100-100	100-120	100-100	130-130		120-120	130-130	120-120	100-100	100-100	130-130	130-130	110-110	130-130	130-130	130-130	130-130	130-130	100-100
113518	White-tail deer	Negative	M	AB	2017	Modelling	Negative	208	52.0755	-112.978	0.5	100-100	130-130	130-130	110-110		100-100	100-120	100-120	130-130		120-120	130-130	120-120	100-100	100-100	130-130	130-130	110-110	130-130	130-130	130-130	130-130	130-130	100-100
113329	White-tail deer	Negative	M	AB	2017	Modelling	Negative	163	51.6716	-110.415	1	100-100	130-130	130-130	110-110		100-100	100-100	100-100	130-130		120-120	130-130	120-120	100-100	100-100	130-130	130-130	110-110	130-130	130-130	110-130	130-130	130-130	100-100
90694	White-tail deer	Negative	M	AB	2015	Modelling+subsampling	Negative	234	52.0156	-110.344	0	100-100	130-130	130-130	110-110		100-100	120-120	100-100	130-130		120-120	130-130	120-120	100-100	100-120	130-130	130-130	110-110	130-130	130-130	130-130	130-130	130-130	100-100
85350	White-tail deer	Negative	F	AB	2014	Modelling	Negative	258	54.0678	-110.962	0.5	100-100	130-130	130-130	110-110		100-100	100-120	100-100	120-130		120-120	130-130	120-120	100-100	100-120	130-130	130-130	110-110	130-130	130-130	130-130	130-130	130-130	100-100
68655	White-tail deer	Negative	F	AB	2015	Modelling	Negative	256	53.6898	-110.774	0.5	100-100	130-130	130-130	100-110		100-100	100-120	100-100	130-130		120-120	130-130	120-120	100-100	100-120	130-130	130-130	110-110	130-130	130-130	130-130	130-130	130-130	100-100
113378	White-tail deer	Negative	M	AB	2017	Modelling+subsampling	Negative	160	51.5026	-112.008	0	100-100	130-130	130-130	110-110		100-100	120-120	100-100	130-130		120-120	130-130	120-120	100-100	100-120	130-130	130-130	110-110	130-130	130-130	130-130	130-130	130-130	100-100
113714	White-tail deer	Negative	F	AB	2017	Modelling	Negative	238	53.1439	-111.296	0	100-100	130-130	130-130	110-110		100-100	120-120	100-100	130-130		120-120	130-130	120-120	100-100	100-120	130-130	130-130	110-110	130-130	130-130	110-110	130-130	130-130	100-100
112236	White-tail deer	Negative	M	AB	2017	Modelling	Negative	164	52.072	-111.732	0.5	100-100	130-130	130-130	110-110		100-100	100-120	100-120	130-130		120-120	130-130	120-120	100-100	100-120	130-130	130-130	110-110	130-130	130-130	130-130	130-130	130-130	100-100
85743	White-tail deer	Negative	F	AB	2015	Modelling	Negative	200	52.3068	-110.606	1	100-100	130-130	130-130	110-110		100-100	100-100	100-100	130-130		120-120	130-130	120-120	100-100	100-120	130-130	130-130	110-110	130-130	130-130	110-110	130-130	130-130	100-100
79425	White-tail deer	Negative	F	AB	2017	Modelling	Negative	208	52.0755	-112.978	0.5	100-100	130-130	130-130	110-110		100-100	100-120	100-100	130-130		120-120	130-130	120-120	100-100	100-100	130-130	130-130	110-110	130-130	130-130	130-130	130-130	130-130	100-100
90551	White-tail deer	Negative	F	AB	2015	Modelling	Negative	232	52.7159	-110.832	0	100-100	130-130	110-130	110-110		100-100	120-120	100-100	130-130		120-120	130-130	120-120	100-100	100-120	130-130	130-130	110-110	130-130	130-130	130-130	130-130	130-130	100-100
90610	White-tail deer	Negative	F	AB	2015	Modelling	Negative	236	52.9925	-110.687	0	100-120	130-130	130-130	110-110		100-100	120-120	100-100	130-130		120-120	130-130	120-120	100-120	100-120	130-130	130-130	110-110	110-130	130-130	130-130	110-130	130-130	100-100
113139	White-tail deer	Negative	M	AB	2017	Modelling	Negative	240	53.3368	-112.072	1	100-100	130-130	130-130	110-110		100-100	100-100	100-100	130-130		120-120	130-130	120-120	100-100	100-120	130-130	130-130	110-110	130-130	130-130	110-110	130-130	130-130	100-100
112169	White-tail deer	Negative	M	AB	2017	Modelling	Negative	102	49.3966	-110.829	0.5	100-100	130-130	130-130	110-110		100-100	100-120	100-100	130-130		120-120	130-130	120-120	100-100	100-120	110-130	130-130	110-110	130-130	130-130	130-130	130-130	130-130	100-100
90747	White-tail deer	Negative	F	AB	2015	Modelling	Negative	230	52.7013	-111.969	0.5	100-100	130-130	130-130	110-110		100-100	100-120	100-120	130-130		120-120	130-130	120-120	100-100	100-120	130-130	130-130	110-110	130-130	130-130	130-130	130-130	130-130	100-100
112460	White-tail deer	Negative	M	AB	2017	Modelling+subsampling	Negative	160	51.2467	-112.529	0	100-100	130-130	130-130	110-110		100-100	120-120	100-120	130-130		120-120	130-130	120-120	100-100	100-100	130-130	130-130	110-110	130-130	130-130	130-130	130-130	130-130	100-100
113336	White-tail deer	Negative	F	AB	2017	Modelling	Negative	248	53.3458	-113.137	0.5	100-100	130-130	130-130	110-110		100-100	100-120	100-100	130-130		120-120	130-130	120-120	100-100	100-120	130-130	130-130	110-110	130-130	130-130	130-130	130-130	130-130	100-100
85357	White-tail deer	Negative	F	AB	2014	Modelling	Negative	258	54.0678	-110.912	0	100-100	130-130	130-130	110-110		100-100	120-120	100-100	130-130		120-120	130-130	120-120	100-100	100-120	110-130	130-130	110-110	130-130	130-130	130-130	130-130	130-130	100-100
80903	White-tail deer	Negative	M	AB	2014	Modelling	Negative	256	53.5518	-110.368	0.5	100-100	130-130	130-130	100-110		100-100	100-120	100-100	130-130		120-120	130-130	120-120	100-100	100-100	130-130	130-130	110-110	130-130	130-130	110-130	130-130	130-130	100-100
63283	White-tail deer	Negative	F	AB	2015	Modelling	Negative	203	52.4708	-111.803	0.5	100-100	130-130	130-130	110-110		100-100	100-120	100-100	130-130		120-120	130-130	120-120	100-100	100-100	130-130	130-130	110-110	130-130	130-130	130-130	130-130	130-130	100-100
113708	White-tail deer	Negative	M	AB	2017	Modelling	Negative	252	53.7001	-112.23	0.5	100-100	130-130	130-130	110-110		100-100	100-120	100-100	130-130		120-120	130-130	120-120	100-100	100-120	130-130	130-130	110-110	130-130	130-130	130-130	130-130	130-130	100-100
90555	White-tail deer	Negative	F	AB	2015	Modelling	Negative	232	52.9295	-111.554	0	100-100	130-130	130-130	110-110		100-100	120-120	100-100	120-130		120-120	130-130	120-120	100-100	100-120	130-130	130-130	110-110	130-130	130-130	130-130	130-130	130-130	100-100
85378	White-tail deer	Negative	M	AB	2015	Modelling	Negative	502	54.2508	-111.425	1	100-100	130-130	130-130	110-110		100-100	100-100	100-100	130-130		120-120	130-130	120-120	100-100	100-120	130-130	130-130	110-110	130-130	130-130	110-110	130-130	130-130	100-100
68673	White-tail deer	Negative	M	AB	2015	Modelling	Negative	500	53.7842	-110.346	0	100-100	110-130	130-130	110-110		100-100	120-120	100-100	130-130		120-120	130-130	120-120	100-100	100-100	130-130	130-130	110-110	130-130	130-130	130-130	130-130	100-130	100-100
86190	White-tail deer	Negative	M	AB	2017	Modelling	Negative	104	49.0852	-111.628	0	100-100	130-130	130-130	110-110		100-100	120-120	100-100	130-130		120-120	130-130	120-120	100-100	100-120	130-130	130-130	110-110	130-130	130-130	130-130	130-130	130-130	100-100
82831	White-tail deer	Negative	F	AB	2016	Modelling	Negative	124	50.0515	-110.557	0	100-100	130-130	130-130	110-110		100-100	120-120	100-100	130-130		120-120	130-130	120-120	100-100	100-120	110-130	130-130	110-110	130-130	130-130	130-130	130-130	130-130	100-100
113517	White-tail deer	Negative	M	AB	2017	Modelling	Negative	208	52.0755	-112.978	0.5	100-100	130-130	130-130	110-110		100-100	100-120	100-100	130-130		120-120	130-130	120-120	100-100	100-100	130-130	130-130	110-110	130-130	130-130	130-130	130-130	130-130	100-100
68302	White-tail deer	Negative	F	AB	2015	Modelling	Negative	258	53.9514	-111.076	0	100-100	130-130	130-130	110-110		100-100	120-120	100-120	130-130		120-120	130-130	120-120	100-100	100-120	130-130	130-130	110-110	130-130	130-130	130-130	130-130	130-130	100-100
112548	White-tail deer	Negative	F	AB	2017	Modelling	Negative	156	51.1072	-113.104	0.5	100-100	130-130	130-130	110-110		100-100	100-120	100-100	130-130		120-120	130-130	120-120	100-100	100-100	130-130	130-130	110-110	130-130	130-130	130-130	130-130	130-130	100-100
111021	White-tail deer	Negative	M	AB	2017	Modelling+subsampling	Negative	160	51.5406	-112.66	0.5	100-100	130-130	130-130	110-110		100-100	100-120	100-100	130-130		120-120	130-130	120-120	100-100	100-120	130-130	130-130	110-110	130-130	130-130	130-130	130-130	130-130	100-100
113061	White-tail deer	Negative	F	AB	2017	Modelling	Negative	228	53.0393	-112.451	0.5	100-100	110-130	130-130	110-110		100-100	100-120	100-100	130-130		120-120	130-130	120-120	100-100	100-120	130-130	130-130	110-110	130-130	130-130	130-130	130-130	130-130	100-100
112194	White-tail deer	Negative	F	AB	2017	Modelling+subsampling	Negative	152	50.8379	-111.164	0	100-100	130-130	130-130	110-110		100-100	120-120	100-100	120-130		120-120	130-130	120-120	100-100	100-100	110-130	130-130	110-110	130-130	130-130	130-130	130-130	130-130	100-100
114079	White-tail deer	Negative	F	AB	2017	Modelling	Negative	118	49.419	-110.327	0.5	100-100	130-130	130-130	110-110		100-100	100-120	100-100	130-130		120-120	130-130	120-120	100-100	100-120	130-130	130-130	110-110	130-130	130-130	130-130	130-130	130-130	100-100
74036	White-tail deer	Negative	F	AB	2016	Modelling+subsampling	Negative	119	49.9278	-110.034	0	100-100	130-130	130-130	110-110		100-100	120-120	100-100	130-130		120-120	130-130	120-120	100-100	100-100	130-130	130-130	110-110	130-130	130-130	130-130	130-130	130-130	100-100
55644	White-tail deer	Negative	M	AB	2016	Modelling+subsampling	Negative	152	50.8965	-111.245	0	100-100	110-130	130-130	110-110		100-100	120-120	100-120	130-130		120-120	130-130	120-120	100-100	100-120	130-130	130-130	110-110	130-130	130-130	130-130	130-130	100-130	100-100
98915	White-tail deer	Negative	F	AB	2016	Modelling	Negative	151	50.925	-110.871	0.5	100-100	130-130	130-130	110-110		100-100	100-120	100-100	130-130		120-120	130-130	120-120	100-100	100-120	130-130	130-130	110-110	130-130	130-130	110-130	130-130	130-130	100-100
79433	White-tail deer	Negative	F	AB	2017	Modelling	Negative	208	52.0755	-112.978	0	100-100	130-130	130-130	110-110		100-100	120-120	100-100	130-130		120-120	130-130	120-120	100-100	100-100	130-130	130-130	110-110	130-130	130-130	130-130	130-130	130-130	100-100
111615	White-tail deer	Negative	M	AB	2017	Modelling	Negative	228	52.9906	-112.604	0	100-100	130-130	130-130	110-110		100-100	120-120	100-100	130-130		120-120	130-130	120-120	100-100	100-120	110-130	130-130	110-110	130-130	130-130	130-130	130-130	130-130	100-100
97170	White-tail deer	Negative	F	AB	2016	Modelling	Negative	124	49.9642	-110.966	0.5	100-100	130-130	130-130	100-110		100-100	100-120	100-100	130-130		120-120	130-130	120-120	100-100	100-100	110-130	130-130	110-110	130-130	130-130	130-130	130-130	130-130	100-100
68301	White-tail deer	Negative	F	AB	2015	Modelling	Negative	258	53.8932	-111.15	0	100-100	130-130	110-130	110-110		100-100	120-120	100-120	130-130		120-120	130-130	120-120	100-100	100-120	130-130	130-130	110-110	130-130	130-130	130-130	130-130	130-130	100-100
114365	White-tail deer	Negative	F	AB	2017	Modelling	Negative	116	49.8334	-110.868	0	100-100	130-130	130-130	110-110		100-100	120-120	100-100	130-130		120-120	130-130	120-120	100-100	100-100	130-130	130-130	110-110	130-130	130-130	130-130	130-130	130-130	100-100
86186	White-tail deer	Negative	M	AB	2017	Modelling+subsampling	Negative	152	50.7503	-111.622	0.5	100-100	130-130	130-130	110-110		100-100	100-120	100-100	130-130		120-120	130-130	120-120	100-100	100-120	130-130	130-130	110-110	130-130	130-130	130-130	130-130	130-130	100-100
113371	White-tail deer	Negative	F	AB	2017	Modelling	Negative	258	53.9092	-111.248	0	100-100	130-130	110-130	110-110		100-100	120-120	100-100	120-130		120-120	130-130	120-120	100-100	100-120	130-130	130-130	110-110	130-130	130-130	130-130	130-130	130-130	100-100
113229	White-tail deer	Negative	M	AB	2017	Modelling	Negative	166	52.1901	-112.583	0	100-100	130-130	130-130	110-110		100-100	120-120	100-100	130-130		120-120	130-130	120-120	100-100	100-100	110-130	130-130	110-110	130-130	130-130	130-130	130-130	130-130	100-100
112046	White-tail deer	Negative	M	AB	2017	Modelling	Negative	158	51.6444	-112.964	0	100-100	130-130	110-130	110-110		100-100	120-120	100-100	130-130		120-120	130-130	120-120	100-100	100-100	130-130	130-130	110-110	130-130	130-130	130-130	130-130	130-130	100-100
68327	White-tail deer	Negative	M	AB	2015	Modelling	Negative	500	53.8642	-110.779	0.5	100-100	130-130	130-130	110-110		100-100	100-120	100-100	130-130		120-120	130-130	120-120	100-100	100-100	130-130	130-130	110-110	130-130	130-130	110-130	130-130	130-130	100-100
113050	White-tail deer	Negative	M	AB	2017	Modelling	Negative	162	51.3754	-110.967	0	100-100	130-130	110-130	110-110		100-100	120-120	100-100	130-130		120-120	130-130	120-120	100-100	100-100	130-130	130-130	110-110	130-130	130-130	110-130	130-130	130-130	100-100
113519	White-tail deer	Negative	M	AB	2017	Modelling	Negative	208	52.0755	-112.978	0.5	100-100	130-130	130-130	110-110		100-100	100-120	100-100	130-130		120-120	130-130	120-120	100-100	100-100	130-130	130-130	110-110	130-130	130-130	130-130	130-130	130-130	100-100
98967	White-tail deer	Negative	F	AB	2016	Modelling+subsampling	Negative	160	51.3581	-112.519	0	100-100	130-130	130-130	110-110		100-100	120-120	100-100	130-130		120-120	130-130	120-120	100-100	100-100	130-130	130-130	110-110	130-130	130-130	130-130	130-130	130-130	100-100
112536	White-tail deer	Negative	M	AB	2017	Modelling	Negative	138	50.5688	-112.515	0	100-100	130-130	130-130	110-110		100-100	120-120	100-120	130-130		120-120	130-130	120-120	100-100	100-120	130-130	130-130	110-110	130-130	130-130	130-130	130-130	130-130	100-100
112151	White-tail deer	Negative	F	AB	2017	Modelling	Negative	151	50.9251	-110.848	0	100-100	110-130	110-130	110-110		100-100	120-120	100-100	130-130		120-120	130-130	120-120	100-100	100-120	130-130	130-130	110-110	130-130	130-130	130-130	130-130	130-130	100-110
111696	White-tail deer	Negative	M	AB	2017	Modelling	Negative	206	52.4947	-112.814	0.5	100-100	130-130	110-130	110-110		100-100	100-120	100-100	130-130		120-120	130-130	120-120	100-100	100-120	130-130	130-130	110-110	130-130	130-130	130-130	130-130	130-130	100-100
112131	White-tail deer	Negative	F	AB	2017	Modelling	Negative	150	50.5911	-110.173	0.5	100-100	110-130	130-130	110-110		100-100	100-120	100-100	130-130		120-120	130-130	120-120	100-100	100-100	130-130	130-130	110-110	130-130	130-130	130-130	130-130	130-130	100-100
113324	White-tail deer	Negative	M	AB	2017	Modelling	Negative	163	51.8641	-110.602	0	100-100	130-130	130-130	110-110		100-100	120-120	100-100	130-130		120-120	130-130	120-120	100-100	100-100	110-130	130-130	110-110	130-130	130-130	130-130	130-130	130-130	100-100
111268	White-tail deer	Negative	M	AB	2017	Modelling+subsampling	Negative	234	52.715	-110.76	0.5	100-100	130-130	130-130	110-110		100-100	100-120	100-100	130-130		120-120	130-130	120-120	100-100	100-120	130-130	130-130	110-110	130-130	130-130	110-130	130-130	130-130	100-100
114057	White-tail deer	Negative	F	AB	2017	Modelling	Negative	118	49.5854	-110.349	0.5	100-100	130-130	130-130	110-110		100-100	100-120	100-100	130-130		120-120	130-130	120-120	100-100	100-120	130-130	130-130	110-110	130-130	130-130	130-130	130-130	130-130	100-100
111772	White-tail deer	Negative	M	AB	2017	Modelling	Negative	206	52.4905	-112.724	0	100-100	130-130	110-130	110-110		100-100	120-120	100-100	130-130		120-120	130-130	120-120	100-100	100-120	130-130	130-130	110-110	130-130	130-130	110-130	130-130	130-130	100-100
113062	White-tail deer	Negative	M	AB	2017	Modelling	Negative	250	54.0055	-113.043	0	100-100	130-130	130-130	110-110		100-100	120-120	100-100	130-130		120-120	130-130	120-120	120-120	100-100	130-130	110-130	110-110	110-130	130-130	130-130	110-130	130-130	100-100
68310	White-tail deer	Negative	M	AB	2015	Modelling	Negative	258	53.9878	-111.224	0	100-100	130-130	130-130	110-110		100-100	120-120	100-100	120-120		120-120	130-130	120-120	100-100	100-100	130-130	130-130	110-110	130-130	130-130	130-130	130-130	130-130	100-100
116512	White-tail deer	Negative	M	AB	2017	Modelling+subsampling	Negative	234	52.7305	-110.349	0	100-100	130-130	130-130	110-110		100-100	120-120	100-100	130-130		120-120	130-130	120-120	100-100	100-120	130-130	130-130	110-110	130-130	130-130	110-130	130-130	130-130	100-100
112406	White-tail deer	Negative	F	AB	2017	Modelling	Negative	166	51.7911	-112.589	1	100-100	130-130	130-130	110-110		100-100	100-100	100-100	130-130		120-120	130-130	120-120	100-100	100-120	130-130	130-130	110-110	130-130	130-130	110-130	130-130	130-130	100-100
112192	White-tail deer	Negative	F	AB	2017	Modelling+subsampling	Negative	152	50.8379	-111.164	0	100-100	110-130	130-130	110-110		100-100	120-120	100-100	130-130		120-120	130-130	120-120	100-100	100-100	130-130	130-130	110-110	130-130	130-130	130-130	130-130	130-130	100-100
112542	White-tail deer	Negative	F	AB	2017	Modelling	Negative	156	51.1072	-113.104	0	100-100	130-130	110-130	110-110		100-100	120-120	100-100	120-130		120-120	130-130	120-120	100-100	100-100	130-130	130-130	110-110	130-130	130-130	130-130	130-130	130-130	100-100
112087	White-tail deer	Negative	F	AB	2017	Modelling	Negative	208	51.9394	-112.827	0.5	100-100	130-130	130-130	110-110		100-100	100-120	100-100	130-130		120-120	130-130	120-120	100-100	100-120	130-130	130-130	110-110	130-130	130-130	130-130	130-130	130-130	100-100
112377	White-tail deer	Negative	F	AB	2017	Modelling	Negative	166	52.1684	-112.502	0.5	100-100	130-130	130-130	110-110		100-100	100-120	100-100	130-130		120-120	130-130	120-120	100-100	100-100	130-130	130-130	110-110	130-130	130-130	130-130	130-130	130-130	100-100
113456	White-tail deer	Negative	F	AB	2017	Modelling+subsampling	Negative	202	52.4085	-111.152	0	100-100	110-130	130-130	110-110		100-100	120-120	100-100	130-130		120-120	130-130	120-120	100-100	100-120	130-130	130-130	110-110	130-130	130-130	130-130	130-130	130-130	100-100
68012	White-tail deer	Negative	M	AB	2015	Modelling	Negative	164	52.0448	-111.392	0	100-100	130-130	130-130	110-110		100-100	120-120	100-100	130-130		120-120	130-130	120-120	100-100	100-100	130-130	130-130	110-110	130-130	130-130	130-130	130-130	130-130	100-100
81742	White-tail deer	Negative	F	AB	2016	Modelling	Negative	102	49.3775	-110.833	0	100-100	110-130	130-130	110-110		100-100	120-120	100-100	130-130		120-120	130-130	120-120	100-100	100-100	130-130	130-130	110-110	130-130	130-130	130-130	130-130	130-130	100-100
113269	White-tail deer	Negative	M	AB	2017	Modelling+subsampling	Negative	234	52.739	-110.541	0	100-100	130-130	130-130	110-110		100-100	120-120	100-100	120-130		120-120	130-130	120-120	100-100	100-120	130-130	130-130	110-110	130-130	130-130	130-130	130-130	130-130	100-100
112108	White-tail deer	Negative	M	AB	2017	Modelling	Negative	151	50.81	-110.681	0	100-100	130-130	130-130	110-110		100-100	120-120	100-100	120-130		120-120	130-130	120-120	100-100	100-120	130-130	130-130	110-110	130-130	130-130	130-130	130-130	130-130	100-100
112385	White-tail deer	Negative	F	AB	2017	Modelling	Negative	166	51.7653	-112.001	0.5	100-100	130-130	130-130	110-110		100-100	100-120	100-100	130-130		120-120	130-130	120-120	100-100	100-120	130-130	130-130	110-110	130-130	130-130	130-130	130-130	130-130	100-100
113595	White-tail deer	Negative	M	AB	2017	Modelling	Negative	166	52.1039	-112.66	1	100-100	130-130	130-130	110-110		100-100	100-100	100-100	130-130		120-120	130-130	120-120	100-100	100-120	130-130	130-130	110-110	130-130	130-130	110-110	130-130	130-130	100-100
79406	White-tail deer	Negative	F	AB	2017	Modelling	Negative	164	51.8059	-111.318	0.5	100-100	130-130	130-130	110-110		100-100	100-120	100-100	130-130		120-120	130-130	120-120	100-100	100-100	130-130	130-130	110-130	130-130	130-130	130-130	130-130	130-130	100-100
63293	White-tail deer	Negative	F	AB	2015	Modelling	Negative	203	52.5893	-111.722	1	100-100	130-130	130-130	100-110		100-100	100-100	100-100	130-130		120-120	130-130	120-120	100-100	100-120	130-130	130-130	110-110	130-130	130-130	110-110	130-130	130-130	100-100
112059	White-tail deer	Negative	M	AB	2017	Modelling+subsampling	Negative	160	51.3667	-112.45	0.5	100-100	130-130	130-130	110-110		100-100	100-120	100-100	120-130		120-120	130-130	120-120	100-100	100-100	130-130	130-130	110-110	130-130	130-130	130-130	130-130	130-130	100-100
103813	White-tail deer	Negative	M	AB	2016	Modelling+subsampling	Negative	234	52.9195	-110.373	0	100-100	110-130	130-130	110-110		100-100	120-120	100-100	130-130		120-120	130-130	120-120	100-100	100-100	130-130	130-130	110-110	130-130	130-130	130-130	130-130	100-130	100-100
68165	White-tail deer	Negative	F	AB	2015	Modelling+subsampling	Negative	202	52.4375	-111.378	0.5	100-100	130-130	130-130	110-110		100-100	100-120	100-120	130-130		120-120	130-130	120-120	100-100	100-120	130-130	130-130	110-110	130-130	130-130	110-130	130-130	130-130	100-100
114068	White-tail deer	Negative	F	AB	2017	Modelling	Negative	116	49.7005	-110.816	0.5	100-100	130-130	130-130	110-110		100-100	100-120	100-100	130-130		120-120	130-130	120-120	100-100	100-120	130-130	130-130	110-110	130-130	130-130	130-130	130-130	130-130	100-100
112448	White-tail deer	Negative	M	AB	2017	Modelling	Negative	156	50.9806	-112.84	0.5	100-100	130-130	130-130	110-110		100-100	100-120	100-100	130-130		120-120	130-130	120-120	100-100	100-120	110-130	130-130	110-110	130-130	130-130	110-130	130-130	130-130	100-100
112276	White-tail deer	Negative	F	AB	2017	Modelling+subsampling	Negative	202	52.3341	-111.102	0.5	100-100	130-130	110-130	110-110		100-100	100-120	100-100	130-130		120-120	130-130	120-120	100-100	100-100	130-130	130-130	110-110	130-130	130-130	130-130	130-130	130-130	100-100
114094	White-tail deer	Negative	F	AB	2017	Modelling+subsampling	Negative	148	50.139	-110.693	0.5	100-100	130-130	130-130	110-110		100-100	100-120	100-100	120-130		120-120	130-130	120-120	100-100	100-120	130-130	130-130	110-110	130-130	130-130	130-130	130-130	130-130	100-100
112684	White-tail deer	Negative	F	AB	2017	Modelling	Negative	166	52.0738	-112.606	0	100-100	130-130	130-130	110-110		100-100	120-120	100-100	130-130		120-120	130-130	120-120	100-100	100-120	130-130	130-130	110-110	130-130	130-130	130-130	130-130	130-130	100-100
113527	White-tail deer	Negative	M	AB	2017	Modelling	Negative	164	51.8059	-111.318	0.5	100-100	130-130	130-130	110-110		100-100	100-120	100-100	130-130		120-120	130-130	120-120	100-100	100-100	110-130	130-130	110-110	130-130	130-130	130-130	130-130	130-130	100-100
113409	White-tail deer	Negative	M	AB	2017	Modelling	Negative	203	52.4958	-111.642	0.5	100-100	130-130	130-130	110-110		100-100	100-120	100-100	130-130		120-120	130-130	100-120	100-100	100-100	130-130	130-130	110-110	130-130	130-130	110-130	130-130	130-130	100-100
114064	White-tail deer	Negative	F	AB	2017	Modelling+subsampling	Negative	148	49.97	-110.36	0.5	100-100	130-130	130-130	110-110		100-100	100-120	100-100	130-130		120-120	130-130	120-120	100-100	100-120	130-130	130-130	110-110	130-130	130-130	110-110	130-130	130-130	100-100
97819	White-tail deer	Negative	M	AB	2016	Modelling	Negative	124	49.935	-111.443	0	100-100	130-130	130-130	110-110		100-100	120-120	100-100	120-130		120-120	130-130	120-120	100-100	100-120	130-130	130-130	110-110	130-130	130-130	130-130	130-130	130-130	100-100
112356	White-tail deer	Negative	M	AB	2017	Modelling	Negative	144	50.3511	-111.601	0.5	100-100	130-130	130-130	110-110		100-100	100-120	100-100	130-130		120-120	130-130	120-120	100-100	100-120	130-130	130-130	110-110	130-130	130-130	110-110	130-130	130-130	100-100
81719	White-tail deer	Negative	F	AB	2016	Modelling	Negative	150	50.7314	-110.717	0.5	100-100	130-130	130-130	110-110		100-100	100-120	100-100	130-130		120-120	130-130	120-120	100-100	100-120	110-130	130-130	110-110	130-130	130-130	130-130	130-130	130-130	100-100
111080	White-tail deer	Negative	M	AB	2017	Modelling	Negative	230	52.6788	-112.543	0.5	100-100	130-130	130-130	110-110		100-100	100-120	100-100	130-130		120-120	130-130	120-120	100-100	100-100	130-130	130-130	110-110	130-130	130-130	130-130	130-130	130-130	100-100
112095	White-tail deer	Negative	M	AB	2017	Modelling+subsampling	Negative	152	50.8979	-111.207	0	100-100	130-130	110-130	110-110		100-100	120-120	100-100	130-130		120-120	130-130	120-120	100-100	100-100	130-130	130-130	110-110	130-130	130-130	130-130	130-130	130-130	100-100
113051	White-tail deer	Negative	F	AB	2017	Modelling	Negative	250	53.885	-113.257	0.5	100-100	130-130	130-130	110-110		100-100	100-120	100-100	120-130		120-120	130-130	120-120	100-100	100-120	130-130	130-130	110-110	130-130	130-130	130-130	130-130	130-130	100-100
112150	White-tail deer	Negative	M	AB	2017	Modelling	Negative	151	50.9251	-110.848	0.5	100-100	110-130	130-130	110-110		100-100	100-120	100-100	130-130		120-120	130-130	120-120	100-100	100-120	130-130	130-130	110-110	130-130	130-130	130-130	130-130	130-130	100-100
114066	White-tail deer	Negative	M	AB	2017	Modelling	Negative	124	50.0093	-111.131	0	100-100	130-130	130-130	110-110		100-100	120-120	100-100	130-130		120-120	130-130	120-120	100-100	100-120	130-130	130-130	110-110	130-130	130-130	110-130	130-130	130-130	100-100
114060	White-tail deer	Negative	F	AB	2017	Modelling+subsampling	Negative	152	50.8956	-111.804	0	100-100	130-130	130-130	110-110		100-100	120-120	120-120	130-130		120-120	130-130	120-120	100-100	100-120	110-130	130-130	110-110	130-130	130-130	130-130	130-130	130-130	100-100
81573	White-tail deer	Negative	M	AB	2017	Modelling+subsampling	Negative	148	50.4592	-110.331	0.5	100-100	130-130	130-130	110-110		100-100	100-120	100-100	130-130		120-120	130-130	120-120	100-100	100-100	130-130	130-130	110-110	130-130	130-130	130-130	130-130	130-130	100-100
112629	White-tail deer	Negative	M	AB	2017	Modelling	Negative	162	51.4197	-111.675	0.5	100-100	130-130	110-130	110-110		100-100	100-120	100-100	130-130		120-120	130-130	120-120	100-100	100-120	130-130	130-130	110-110	130-130	130-130	130-130	130-130	130-130	100-100
85515	White-tail deer	Negative	M	AB	2015	Modelling	Negative	142	50.631	-111.738	0	100-100	130-130	130-130	110-110		100-100	120-120	100-100	130-130		120-120	130-130	120-120	100-100	100-100	110-130	130-130	110-110	130-130	130-130	110-130	130-130	130-130	100-100
113151	White-tail deer	Negative	M	AB	2017	Modelling	Negative	252	53.7001	-112.23	0.5	100-100	130-130	130-130	100-110		100-100	100-120	100-100	120-130		120-120	130-130	120-120	100-100	100-100	130-130	130-130	110-110	130-130	130-130	130-130	130-130	130-130	100-100
114323	White-tail deer	Negative	F	AB	2017	Modelling	Negative	150	50.7129	-110.402	0	100-100	130-130	130-130	110-110		100-100	120-120	100-100	130-130		120-120	130-130	120-120	100-100	100-100	130-130	130-130	110-110	130-130	130-130	130-130	130-130	130-130	100-100
81572	White-tail deer	Negative	M	AB	2017	Modelling+subsampling	Negative	148	50.3281	-110.056	0.5	100-100	130-130	130-130	110-110		100-100	100-120	100-100	130-130		120-120	130-130	120-120	100-100	100-120	130-130	130-130	110-110	130-130	130-130	130-130	130-130	130-130	100-100
112298	White-tail deer	Negative	F	AB	2017	Modelling	Negative	102	49.1702	-110.706	0	100-100	130-130	130-130	110-110		100-100	120-120	100-100	120-130		120-120	130-130	120-120	100-100	100-100	130-130	130-130	110-110	130-130	130-130	130-130	130-130	130-130	100-100
114310	White-tail deer	Negative	F	AB	2017	Modelling	Negative	118	49.419	-110.327	0	100-100	130-130	130-130	110-110		100-100	120-120	100-100	130-130		120-120	130-130	120-120	100-100	100-100	130-130	130-130	110-110	130-130	130-130	130-130	130-130	130-130	100-100
82859	White-tail deer	Negative	F	AB	2017	Modelling+subsampling	Negative	148	50.139	-110.693	0.5	100-100	130-130	130-130	110-110		100-100	100-120	100-100	130-130		120-120	130-130	120-120	100-100	100-120	130-130	130-130	110-110	130-130	130-130	130-130	130-130	130-130	100-100
81334	White-tail deer	Negative	F	AB	2016	Modelling	Negative	150	50.5174	-110.125	0	100-100	130-130	130-130	110-110		100-100	120-120	100-100	120-120		120-120	130-130	120-120	100-100	100-120	110-130	130-130	110-110	130-130	130-130	130-130	130-130	130-130	100-100
114348	White-tail deer	Negative	M	AB	2017	Modelling	Negative	164	51.73	-111.163	0.5	100-100	130-130	130-130	110-110		100-100	100-120	100-120	130-130		120-120	130-130	120-120	100-100	100-120	130-130	130-130	110-110	130-130	130-130	130-130	130-130	130-130	100-100
116688	White-tail deer	Negative	M	AB	2017	Modelling	Negative	208	52.0755	-112.978	0	100-100	130-130	130-130	110-110		100-100	120-120	100-100	130-130		120-120	130-130	120-120	100-100	100-120	130-130	130-130	110-110	130-130	130-130	130-130	130-130	130-130	100-100
68672	White-tail deer	Negative	M	AB	2015	Modelling	Negative	500	53.966	-110.482	0	100-100	130-130	130-130	110-110		100-100	120-120	100-100	130-130		120-120	130-130	120-120	100-100	100-100	130-130	130-130	110-110	130-130	130-130	130-130	130-130	130-130	100-100
98632	White-tail deer	Negative	F	AB	2016	Modelling	Negative	236	53.1825	-110.088	0	100-100	130-130	130-130	110-110		100-100	120-120	100-100	130-130		120-120	130-130	120-120	100-100	100-100	130-130	130-130	110-110	130-130	130-130	110-130	130-130	130-130	100-100
100591	White-tail deer	Negative	M	AB	2016	Modelling+subsampling	Negative	160	51.5943	-112.589	0.5	100-100	130-130	130-130	110-110		100-100	100-120	100-100	120-130		120-120	130-130	120-120	100-100	100-100	130-130	130-130	110-110	130-130	130-130	110-130	130-130	130-130	100-100
112446	White-tail deer	Negative	M	AB	2017	Modelling+subsampling	Negative	160	51.2307	-112.499	0	100-100	110-130	130-130	110-110		100-100	120-120	100-100	130-130		120-120	130-130	120-120	100-100	100-100	130-130	130-130	110-110	130-130	130-130	130-130	130-130	130-130	100-110
112214	White-tail deer	Negative	F	AB	2017	Modelling	Negative	164	52.0087	-111.688	0	100-100	130-130	110-130	110-110		100-100	120-120	100-100	130-130		120-120	130-130	120-120	100-100	100-100	130-130	130-130	110-110	130-130	130-130	130-130	130-130	130-130	100-100
113812	White-tail deer	Negative	M	AB	2017	Modelling+subsampling	Negative	728	52.673	-110.86	0	100-100	130-130	130-130	110-110		100-100	120-120	100-100	130-130		120-120	130-130	120-120	100-100	100-120	130-130	130-130	110-110	130-130	130-130	110-130	130-130	130-130	100-100
88741	White-tail deer	Negative	M	AB	2015	Modelling	Negative	124	49.997	-111.272	0	100-100	130-130	130-130	110-110		100-100	120-120	100-100	130-130		120-120	130-130	120-120	100-100	100-100	130-130	130-130	110-110	130-130	130-130	110-130	130-130	130-130	100-100
114072	White-tail deer	Negative	F	AB	2017	Modelling+subsampling	Negative	152	50.7068	-111.534	0.5	100-100	110-130	130-130	110-110		100-100	100-120	100-100	130-130		120-120	130-130	120-120	100-100	100-120	130-130	130-130	110-110	130-130	130-130	130-130	130-130	130-130	100-110
114067	White-tail deer	Negative	M	AB	2017	Modelling	Negative	116	49.7644	-110.975	0	100-100	130-130	130-130	110-110		100-100	120-120	120-120	130-130		120-120	130-130	120-120	100-100	100-120	110-130	130-130	110-110	130-130	130-130	130-130	130-130	130-130	100-100
87827	White-tail deer	Negative	F	AB	2015	Modelling	Negative	118	49.4539	-110.594	0.5	100-100	130-130	130-130	110-110		100-100	100-120	100-100	130-130		120-120	130-130	120-120	100-100	100-100	130-130	130-130	110-110	130-130	130-130	130-130	130-130	130-130	100-100
114043	White-tail deer	Negative	M	AB	2017	Modelling+subsampling	Negative	160	51.0123	-112.081	0.5	100-100	130-130	130-130	100-110		100-100	100-120	100-120	130-130		120-120	130-130	120-120	100-100	100-120	130-130	130-130	110-110	130-130	130-130	130-130	130-130	130-130	100-100
114040	White-tail deer	Negative	M	AB	2017	Modelling	Negative	116	49.7879	-111.002	0.5	100-100	130-130	130-130	100-110		100-100	100-120	100-100	130-130		120-120	130-130	120-120	100-100	100-120	130-130	130-130	110-110	130-130	130-130	130-130	130-130	130-130	100-100
80015	White-tail deer	Negative	M	AB	2015	Modelling	Negative	166	51.8127	-112.019	0	100-100	130-130	130-130	110-110		100-100	120-120	100-100	130-130		120-120	130-130	120-120	100-100	100-100	130-130	130-130	110-110	130-130	130-130	130-130	130-130	130-130	100-100
116692	White-tail deer	Negative	M	AB	2017	Modelling	Negative	208	52.0755	-112.978	0.5	100-100	130-130	130-130	110-110		100-100	100-120	100-100	130-130		120-120	130-130	120-120	100-100	100-120	130-130	130-130	110-110	130-130	130-130	130-130	130-130	130-130	100-100
114002	White-tail deer	Negative	F	AB	2017	Modelling+subsampling	Negative	152	50.7984	-112.028	0.5	100-100	130-130	130-130	110-110		100-100	100-120	100-100	130-130		120-120	130-130	120-120	100-100	100-100	130-130	130-130	110-110	130-130	130-130	110-130	130-130	130-130	100-100
114039	White-tail deer	Negative	F	AB	2017	Modelling	Negative	116	49.7877	-111.004	0	100-100	130-130	130-130	110-110		100-100	120-120	100-100	130-130		120-120	130-130	120-120	100-100	100-120	130-130	130-130	110-110	130-130	130-130	130-130	130-130	130-130	100-100
96775	White-tail deer	Negative	M	AB	2016	Modelling+subsampling	Negative	152	50.8815	-111.557	0.5	100-100	130-130	130-130	110-110		100-100	100-120	100-100	130-130		120-120	130-130	120-120	100-100	100-100	110-130	130-130	110-110	130-130	130-130	130-130	130-130	130-130	100-100
98488	White-tail deer	Negative	F	AB	2016	Modelling	Negative	163	51.7108	-110.625	0.5	100-100	130-130	130-130	110-110		100-100	100-120	100-100	130-130		120-120	130-130	120-120	100-100	100-100	130-130	130-130	110-110	130-130	130-130	130-130	130-130	130-130	100-100
68168	White-tail deer	Negative	F	AB	2015	Modelling+subsampling	Negative	202	52.1	-111.1	0.5	100-100	130-130	130-130	110-110		100-100	100-120	100-100	130-130		120-120	130-130	120-120	100-100	100-100	130-130	130-130	110-110	130-130	130-130	130-130	130-130	130-130	100-100
82017	White-tail deer	Negative	F	AB	2017	Modelling+subsampling	Negative	152	50.7942	-111.465	0	100-100	130-130	130-130	110-110		100-100	120-120	100-100	130-130		120-120	130-130	120-120	100-100	100-120	130-130	130-130	110-110	130-130	130-130	110-130	130-130	130-130	100-100
113006	White-tail deer	Negative	F	AB	2017	Modelling	Negative	228	53.248	-113.009	0	100-100	130-130	130-130	110-110		100-100	120-120	100-100	120-130		120-120	130-130	120-120	100-100	100-120	130-130	130-130	110-110	130-130	130-130	110-130	130-130	130-130	100-100
113457	White-tail deer	Negative	M	AB	2017	Modelling+subsampling	Negative	234	52.5742	-110.429	0	100-100	130-130	130-130	110-110		100-100	120-120	100-100	120-130		120-120	130-130	120-120	100-100	100-120	130-130	130-130	110-110	130-130	130-130	110-130	130-130	130-130	100-100
111667	White-tail deer	Negative	M	AB	2017	Modelling	Negative	228	52.9906	-112.604	0	100-100	130-130	130-130	110-110		100-100	120-120	100-100	130-130		120-120	130-130	120-120	100-100	100-100	130-130	130-130	110-110	130-130	130-130	130-130	130-130	130-130	100-100
112759	White-tail deer	Negative	F	AB	2017	Modelling	Negative	151	50.8365	-110.661	0.5	100-100	130-130	130-130	110-110		100-100	100-120	100-100	130-130		120-120	130-130	120-120	100-100	100-120	130-130	130-130	110-110	130-130	130-130	130-130	130-130	130-130	100-100
68326	White-tail deer	Negative	M	AB	2015	Modelling	Negative	500	53.966	-110.853	0.5	100-100	130-130	130-130	110-110		100-100	100-120	100-100	130-130		120-120	130-130	120-120	100-100	100-120	130-130	130-130	110-110	130-130	130-130	130-130	130-130	130-130	100-100
90751	White-tail deer	Negative	M	AB	2015	Modelling	Negative	204	52.4398	-111.976	0.5	100-100	130-130	130-130	110-110		100-100	100-120	100-100	130-130		120-120	130-130	120-120	100-100	100-120	130-130	130-130	110-110	130-130	130-130	110-110	130-130	130-130	100-100
87149	White-tail deer	Negative	F	AB	2015	Modelling+subsampling	Negative	148	50.005	-110.446	0.5	100-100	130-130	110-130	110-110		100-100	100-120	100-100	130-130		120-120	130-130	120-120	100-100	100-100	130-130	130-130	110-110	130-130	130-130	130-130	130-130	130-130	100-100
71157	White-tail deer	Negative	M	AB	2015	Modelling	Negative	156	51.2453	-113.429	0	100-100	130-130	110-130	110-110		100-100	120-120	100-100	130-130		120-120	130-130	120-120	100-100	100-100	130-130	130-130	110-110	130-130	130-130	130-130	130-130	130-130	100-100
88753	White-tail deer	Negative	M	AB	2015	Modelling	Negative	150	50.7653	-110.911	0	100-100	130-130	130-130	110-110		100-100	120-120	100-100	130-130		120-120	130-130	120-120	100-100	100-100	110-110	130-130	110-110	130-130	130-130	130-130	130-130	130-130	100-100
113273	White-tail deer	Negative	M	AB	2017	Modelling	Negative	230	52.8374	-112.122	0.5	100-100	130-130	110-130	110-110		100-100	100-120	100-100	130-130		120-120	130-130	120-120	100-100	100-100	130-130	130-130	110-110	130-130	130-130	130-130	130-130	130-130	100-100
111662	White-tail deer	Negative	M	AB	2017	Modelling	Negative	228	52.9906	-112.604	1	100-100	130-130	130-130	110-110		100-100	100-100	100-100	130-130		120-120	130-130	120-120	100-100	100-120	130-130	130-130	110-110	130-130	130-130	110-110	130-130	130-130	100-100
68181	White-tail deer	Negative	M	AB	2015	Modelling	Negative	203	52.0728	-110.814	0.5	100-100	110-130	130-130	110-110		100-100	100-120	100-100	130-130		120-120	130-130	120-120	100-100	100-120	130-130	130-130	110-110	130-130	130-130	130-130	130-130	130-130	100-100
81580	White-tail deer	Negative	M	AB	2017	Modelling	Negative	124	50.0093	-111.131	0	100-100	130-130	130-130	110-110		100-100	120-120	100-100	130-130		120-120	130-130	120-120	100-100	100-120	130-130	130-130	110-110	130-130	130-130	110-130	130-130	130-130	100-100
113266	White-tail deer	Negative	M	AB	2017	Modelling	Negative	230	52.8374	-112.122	0	100-100	130-130	130-130	110-110		100-100	120-120	100-100	130-130		120-120	130-130	120-120	100-100	100-120	130-130	130-130	110-110	130-130	130-130	130-130	130-130	130-130	100-100
112766	White-tail deer	Negative	F	AB	2017	Modelling	Negative	150	50.5905	-110.147	0	100-100	110-130	130-130	110-110		100-100	120-120	100-100	130-130		120-120	130-130	120-120	100-100	100-120	130-130	130-130	110-110	130-130	130-130	110-130	130-130	130-130	100-110
112149	White-tail deer	Negative	M	AB	2017	Modelling+subsampling	Negative	160	51.2161	-112.499	0.5	100-100	130-130	130-130	110-110		100-100	100-120	100-100	130-130		120-120	130-130	120-120	100-100	100-100	130-130	130-130	110-110	130-130	130-130	130-130	130-130	130-130	100-100
112476	White-tail deer	Negative	F	AB	2017	Modelling	Negative	116	49.7005	-110.816	0	100-100	130-130	130-130	110-110		100-100	120-120	100-100	130-130		120-120	130-130	120-120	100-100	100-120	130-130	130-130	110-110	130-130	130-130	130-130	130-130	130-130	100-100
113227	White-tail deer	Negative	M	AB	2017	Modelling	Negative	242	53.25	-113.009	0	100-100	130-130	130-130	110-110		100-100	120-120	120-120	130-130		120-120	130-130	120-120	100-100	100-120	110-130	130-130	110-110	130-130	130-130	130-130	130-130	130-130	100-100
112756	White-tail deer	Negative	F	AB	2017	Modelling	Negative	151	50.8525	-110.772	0	100-100	130-130	130-130	110-110		100-100	120-120	100-100	120-130		120-120	130-130	120-120	100-100	100-120	130-130	130-130	110-110	130-130	130-130	130-130	130-130	130-130	100-100
85562	White-tail deer	Negative	M	AB	2015	Modelling+subsampling	Negative	152	50.6774	-111.728	0.5	100-100	130-130	130-130	110-110		100-100	100-120	100-100	130-130		120-120	130-130	120-120	100-100	100-100	130-130	130-130	110-110	130-130	130-130	110-130	130-130	130-130	100-100
112235	White-tail deer	Negative	F	AB	2017	Modelling	Negative	164	52.0347	-111.756	0	100-100	130-130	130-130	110-110		100-100	120-120	120-120	130-130		120-120	130-130	120-120	100-100	100-120	130-130	130-130	110-110	130-130	130-130	130-130	130-130	130-130	100-100
116655	White-tail deer	Negative	M	AB	2017	Modelling	Negative	164	51.8059	-111.318	0	100-100	130-130	130-130	110-110		100-100	120-120	100-100	130-130		120-120	130-130	120-120	100-100	100-120	130-130	130-130	110-110	130-130	130-130	110-130	130-130	130-130	100-100
81530	White-tail deer	Negative	M	AB	2016	Modelling+subsampling	Negative	148	50.4154	-110.102	0	100-100	130-130	130-130	110-110		100-100	120-120	100-100	130-130		120-120	130-130	120-120	100-100	100-120	130-130	130-130	110-110	130-130	130-130	110-130	130-130	130-130	100-100
87132	White-tail deer	Negative	M	AB	2015	Modelling	Negative	116	49.8625	-110.958	0	100-100	110-130	130-130	110-110		100-100	120-120	100-100	130-130		120-120	130-130	120-120	100-100	100-100	130-130	130-130	110-110	130-130	130-130	130-130	130-130	100-130	100-100
80935	White-tail deer	Negative	M	AB	2015	Modelling	Negative	238	53.3852	-111.73	0.5	100-100	130-130	130-130	110-110		100-100	100-120	100-100	130-130		120-120	130-130	120-120	100-100	100-120	130-130	130-130	110-110	130-130	130-130	130-130	130-130	130-130	100-100
113110	White-tail deer	Negative	F	AB	2017	Modelling	Negative	252	53.7001	-112.23	0.5	100-100	130-130	130-130	110-110		100-100	100-120	100-100	130-130		120-120	130-130	120-120	100-100	100-120	130-130	130-130	110-110	130-130	130-130	110-110	130-130	130-130	100-100
112387	White-tail deer	Negative	F	AB	2017	Modelling+subsampling	Negative	152	50.7577	-111.655	0	100-100	130-130	130-130	110-110		100-100	120-120	100-100	130-130		120-120	130-130	120-120	100-100	100-120	130-130	130-130	110-110	130-130	130-130	130-130	130-130	130-130	100-100
82907	White-tail deer	Negative	M	AB	2015	Modelling+subsampling	Negative	160	51.5652	-112.332	0	100-100	130-130	110-130	110-110		100-100	120-120	100-100	130-130		120-120	130-130	120-120	100-100	100-120	130-130	130-130	110-110	130-130	130-130	130-130	130-130	130-130	100-100
112785	White-tail deer	Negative	F	AB	2017	Modelling	Negative	151	50.8507	-110.539	0	100-100	130-130	130-130	110-110		100-100	120-120	100-100	130-130		120-120	130-130	120-120	100-100	100-120	110-130	130-130	110-110	130-130	130-130	130-130	130-130	130-130	100-100
95915	White-tail deer	Negative	M	AB	2016	Modelling	Negative	248	53.4067	-113.019	0.5	100-100	130-130	130-130	110-110		100-100	100-120	100-100	130-130		120-120	130-130	120-120	100-100	100-100	130-130	130-130	110-110	130-130	130-130	110-130	130-130	130-130	100-100
112215	White-tail deer	Negative	F	AB	2017	Modelling	Negative	203	52.1178	-111.413	0	100-100	130-130	130-130	110-110		100-100	120-120	100-100	130-130		120-120	130-130	120-120	100-100	100-120	130-130	110-130	110-110	130-130	130-130	130-130	130-130	130-130	100-100
87147	White-tail deer	Negative	F	AB	2015	Modelling	Negative	116	49.7341	-111.06	0	100-100	130-130	130-130	110-110		100-100	120-120	100-120	130-130		120-120	130-130	120-120	100-100	100-120	130-130	130-130	110-110	130-130	130-130	130-130	130-130	130-130	100-100
112761	White-tail deer	Negative	F	AB	2017	Modelling	Negative	151	50.8694	-110.641	0	100-100	130-130	130-130	110-110		100-100	120-120	100-100	130-130		120-120	130-130	120-120	100-100	100-100	130-130	130-130	110-110	130-130	130-130	130-130	130-130	130-130	100-100
112240	White-tail deer	Negative	F	AB	2017	Modelling	Negative	164	52.0624	-111.628	0	100-100	130-130	130-130	110-110		100-100	120-120	100-120	130-130		120-120	130-130	120-120	100-100	100-120	130-130	130-130	110-130	130-130	130-130	130-130	130-130	130-130	100-100
112532	White-tail deer	Negative	M	AB	2017	Modelling+subsampling	Negative	160	51.15	-112.56	0	100-100	130-130	130-130	110-110		100-100	120-120	100-100	130-130		120-120	130-130	120-120	100-100	100-120	110-130	130-130	110-110	130-130	130-130	130-130	130-130	130-130	100-100
113194	White-tail deer	Negative	M	AB	2017	Modelling	Negative	240	53.4179	-112.204	1	100-100	130-130	130-130	110-110		100-100	100-100	100-100	130-130		120-120	130-130	120-120	100-100	100-120	130-130	130-130	110-110	130-130	130-130	110-110	130-130	130-130	100-100
80057	White-tail deer	Negative	M	AB	2015	Modelling+subsampling	Negative	160	51.145	-112.332	0	100-100	130-130	110-130	110-110		100-100	120-120	100-100	130-130		120-120	130-130	120-120	100-100	100-100	130-130	130-130	110-110	130-130	130-130	130-130	130-130	130-130	100-100
64126	White-tail deer	Negative	M	AB	2016	Modelling	Negative	151	50.8379	-111.164	0	100-100	130-130	130-130	110-110		100-100	120-120	100-100	130-130		120-120	130-130	120-120	100-100	100-100	110-130	130-130	110-110	130-130	130-130	130-130	130-130	130-130	100-100
100475	White-tail deer	Negative	M	AB	2016	Modelling	Negative	138	50.7066	-112.319	0.5	100-100	130-130	110-130	100-110		100-100	100-120	100-100	130-130		120-120	130-130	120-120	100-100	100-100	130-130	130-130	110-110	130-130	130-130	110-130	130-130	130-130	100-100
80082	White-tail deer	Negative	F	AB	2015	Modelling+subsampling	Negative	160	51.32	-112.56	0.5	100-100	130-130	130-130	110-110		100-100	100-120	100-100	130-130		120-120	130-130	120-120	100-100	100-100	130-130	130-130	110-110	130-130	130-130	130-130	130-130	130-130	100-100
87159	White-tail deer	Negative	M	AB	2015	Modelling	Negative	124	50.1	-110.88	0.5	100-100	130-130	130-130	110-110		100-100	100-120	100-120	130-130		120-120	130-130	120-120	100-100	100-100	130-130	130-130	110-110	130-130	130-130	130-130	130-130	130-130	100-100
113537	White-tail deer	Negative	M	AB	2017	Modelling	Negative	164	51.8059	-111.318	0	100-100	130-130	130-130	110-110		100-100	120-120	100-100	130-130		120-120	130-130	120-120	100-100	100-100	130-130	130-130	110-110	130-130	130-130	130-130	130-130	130-130	100-100
68198	White-tail deer	Negative	F	AB	2015	Modelling	Negative	164	52.1757	-111.201	0	100-100	110-130	130-130	110-110		100-100	120-120	100-120	130-130		120-120	130-130	120-120	100-100	100-100	130-130	130-130	110-110	130-130	130-130	130-130	130-130	100-130	100-100
68002	White-tail deer	Negative	F	AB	2015	Modelling	Negative	203	52.3213	-111.57	0.5	100-100	130-130	130-130	110-110		100-100	100-120	100-120	130-130		120-120	130-130	120-120	100-100	100-120	130-130	130-130	110-110	130-130	130-130	130-130	130-130	130-130	100-100
91934	White-tail deer	Negative	F	AB	2016	Modelling	Negative	163	51.7398	-110.224	1	100-100	130-130	130-130	100-110		100-100	100-100	100-100	130-130		120-120	130-130	120-120	100-100	100-100	130-130	130-130	110-110	130-130	130-130	110-110	130-130	130-130	100-100
113140	White-tail deer	Negative	M	AB	2017	Modelling	Negative	240	53.3368	-112.072	0.5	100-100	130-130	130-130	110-110		100-100	100-120	100-100	130-130		120-120	130-130	120-120	100-100	100-100	130-130	130-130	110-110	130-130	130-130	130-130	130-130	130-130	100-100
87202	White-tail deer	Negative	F	AB	2015	Modelling	Negative	124	49.9998	-111.018	0	100-120	130-130	130-130	110-110		100-100	120-120	100-100	130-130		120-120	130-130	100-120	100-120	100-100	130-130	130-130	110-110	110-130	130-130	130-130	110-130	130-130	100-100
87382	White-tail deer	Negative	M	AB	2015	Modelling	Negative	118	49.6002	-110.327	0	100-100	130-130	130-130	110-110		100-100	120-120	100-100	120-130		120-120	130-130	120-120	100-100	100-100	130-130	130-130	110-110	130-130	130-130	130-130	130-130	130-130	100-100
80089	White-tail deer	Negative	F	AB	2014	Modelling+subsampling	Negative	160	51.2161	-112.453	0	100-100	110-130	130-130	110-110		100-100	120-120	100-100	130-130		120-120	130-130	100-120	100-100	100-100	110-130	130-130	110-110	130-130	130-130	130-130	130-130	130-130	100-100
87373	White-tail deer	Negative	M	AB	2015	Modelling+subsampling	Negative	152	50.6486	-111.51	0.5	100-100	130-130	130-130	110-110		100-100	100-120	100-100	130-130		120-120	130-130	120-120	100-100	100-100	130-130	130-130	110-110	130-130	130-130	130-130	130-130	130-130	100-100
112598	White-tail deer	Negative	M	AB	2017	Modelling+subsampling	Negative	160	51.187	-112.337	0.5	100-100	130-130	130-130	110-110		100-100	100-120	100-100	130-130		120-120	130-130	120-120	100-100	100-100	130-130	130-130	110-110	130-130	130-130	130-130	130-130	130-130	100-100
113438	White-tail deer	Negative	M	AB	2017	Modelling	Negative	208	51.8908	-112.809	0.5	100-100	130-130	130-130	110-110		100-100	100-120	100-100	130-130		120-120	130-130	120-120	100-100	100-100	130-130	130-130	110-110	130-130	130-130	130-130	130-130	130-130	100-100
82832	White-tail deer	Negative	M	AB	2016	Modelling+subsampling	Negative	148	50.3572	-110.251	0	100-100	130-130	130-130	110-110		100-100	120-120	100-100	130-130		120-120	130-130	120-120	100-100	100-100	130-130	130-130	110-110	130-130	130-130	110-130	130-130	130-130	100-100
113580	White-tail deer	Negative	F	AB	2017	Modelling	Negative	208	52.0755	-112.978	0.5	100-100	130-130	130-130	110-110		100-100	100-120	100-100	130-130		120-120	130-130	120-120	100-100	100-120	130-130	130-130	110-110	130-130	130-130	130-130	130-130	130-130	100-100
68322	White-tail deer	Negative	M	AB	2015	Modelling	Negative	258	54.0096	-111.014	0.5	100-100	130-130	130-130	110-110		100-100	100-120	100-100	130-130		120-120	130-130	120-120	100-100	100-120	130-130	130-130	110-110	130-130	130-130	130-130	130-130	130-130	100-100
113286	White-tail deer	Negative	F	AB	2017	Modelling	Negative	250	54.0055	-113.043	0	100-100	130-130	130-130	110-110		100-100	120-120	100-100	130-130		120-120	130-130	120-120	120-120	100-120	130-130	130-130	110-110	110-130	130-130	130-130	110-130	130-130	100-100
113309	White-tail deer	Negative	F	AB	2017	Modelling	Negative	242	53.3458	-113.137	0	100-100	130-130	130-130	110-110		100-100	120-120	100-100	130-130		120-120	130-130	120-120	100-100	100-120	130-130	130-130	110-110	130-130	130-130	110-130	130-130	130-130	100-100
87263	White-tail deer	Negative	M	AB	2015	Modelling	Negative	118	49.6001	-110.281	0	100-100	110-130	130-130	110-110		100-100	120-120	100-100	130-130		120-120	130-130	120-120	100-100	100-100	130-130	130-130	110-110	130-130	130-130	130-130	130-130	130-130	100-110
98028	White-tail deer	Negative	M	AB	2016	Modelling	Negative	162	51.2742	-110.339	0	100-100	130-130	130-130	110-110		100-100	120-120	100-100	130-130		120-120	130-130	120-120	100-100	100-100	130-130	130-130	110-110	130-130	130-130	130-130	130-130	130-130	100-100
80472	White-tail deer	Negative	M	AB	2015	Modelling	Negative	163	51.7835	-110.578	1	100-100	130-130	130-130	110-110		100-100	100-100	100-100	130-130		120-120	130-130	120-120	100-100	100-120	130-130	130-130	110-110	130-130	130-130	110-110	130-130	130-130	100-100
80941	White-tail deer	Negative	F	AB	2015	Modelling	Negative	258	53.719	-111.447	0.5	100-100	130-130	130-130	110-110		100-100	100-120	100-100	130-130		120-120	130-130	120-120	100-100	100-100	130-130	130-130	110-110	130-130	130-130	110-130	130-130	130-130	100-100
68005	White-tail deer	Negative	F	AB	2015	Modelling+subsampling	Negative	202	52.2338	-111.011	0	100-100	130-130	130-130	110-110		100-100	120-120	100-100	130-130		120-120	130-130	120-120	100-100	100-100	110-130	130-130	110-110	130-130	130-130	130-130	130-130	130-130	100-100
87927	White-tail deer	Negative	F	AB	2015	Modelling+subsampling	Negative	148	50.1995	-110.374	0.5	100-100	130-130	130-130	110-110		100-100	100-120	100-100	130-130		120-120	130-130	120-120	100-100	100-120	110-130	130-130	110-110	130-130	130-130	110-130	130-130	130-130	100-100
68877	White-tail deer	Negative	M	AB	2015	Modelling	Negative	162	51.2014	-110.546	0	100-100	130-130	130-130	110-110		100-100	120-120	100-100	130-130		120-120	130-130	120-120	100-100	100-100	130-130	130-130	110-110	130-130	130-130	130-130	130-130	130-130	100-100
87282	White-tail deer	Negative	M	AB	2015	Modelling	Negative	124	49.98	-111.008	0.5	100-100	130-130	130-130	110-110		100-100	100-120	100-100	130-130		120-120	130-130	120-120	100-100	100-100	130-130	130-130	110-110	130-130	130-130	130-130	130-130	130-130	100-100
80399	White-tail deer	Negative	M	AB	2015	Modelling	Negative	162	51.3615	-111.019	1	100-100	130-130	130-130	110-110		100-100	100-100	100-100	130-130		120-120	130-130	120-120	100-100	100-120	130-130	130-130	110-110	130-130	130-130	110-110	130-130	130-130	100-100
87717	White-tail deer	Negative	F	AB	2015	Modelling	Negative	124	49.8625	-111.184	0	100-100	130-130	130-130	110-110		100-100	120-120	100-100	130-130		120-120	130-130	120-120	100-100	100-100	130-130	130-130	110-110	130-130	130-130	130-130	130-130	130-130	100-100
100274	White-tail deer	Negative	F	AB	2016	Modelling	Negative	102	49.1389	-110.8	0	100-100	130-130	130-130	110-110		100-100	120-120	100-100	130-130		120-120	130-130	120-120	100-100	100-120	130-130	130-130	110-110	130-130	130-130	130-130	130-130	130-130	100-100
68832	White-tail deer	Negative	M	AB	2015	Modelling	Negative	163	51.8853	-110.153	0.5	100-100	130-130	130-130	110-110		100-100	100-120	100-100	130-130		120-120	130-130	120-120	100-100	100-120	130-130	130-130	110-110	130-130	130-130	130-130	130-130	130-130	100-100
87374	White-tail deer	Negative	M	AB	2015	Modelling+subsampling	Negative	152	50.6486	-111.51	0.5	100-100	130-130	130-130	110-110		100-100	100-120	100-100	120-130		120-120	130-130	120-120	100-100	100-100	130-130	130-130	110-110	130-130	130-130	130-130	130-130	130-130	100-100
68118	White-tail deer	Negative	F	AB	2015	Modelling	Negative	200	52.1052	-110.352	0	100-100	130-130	110-130	110-110		100-100	120-120	100-100	130-130		120-120	130-130	120-120	100-100	100-100	130-130	110-130	110-110	130-130	130-130	130-130	130-130	130-130	100-100
113704	White-tail deer	Negative	M	AB	2017	Modelling	Negative	242	53.4635	-112.908	0	100-100	110-130	130-130	110-110		100-100	120-120	100-100	130-130		120-120	130-130	120-120	100-100	100-120	130-130	130-130	110-110	130-130	130-130	130-130	130-130	100-130	100-100
68684	White-tail deer	Negative	M	AB	2015	Modelling	Negative	500	53.8547	-110.556	0.5	100-100	130-130	130-130	110-110		100-100	100-120	100-100	130-130		120-120	130-130	120-120	100-100	100-120	130-130	130-130	110-110	130-130	130-130	110-110	130-130	130-130	100-100
88727	White-tail deer	Negative	M	AB	2015	Modelling	Negative	112	49.7598	-111.478	0	100-100	130-130	130-130	110-110		100-100	120-120	100-100	130-130		120-120	130-130	120-120	100-100	100-100	130-130	130-130	110-110	130-130	130-130	130-130	130-130	130-130	100-100
87299	White-tail deer	Negative	F	AB	2015	Modelling+subsampling	Negative	119	49.8767	-110.42	0	100-100	130-130	130-130	110-110		100-100	120-120	100-100	130-130		120-120	130-130	120-120	100-100	100-100	130-130	130-130	110-110	130-130	130-130	110-130	130-130	130-130	100-100
100088	White-tail deer	Negative	F	AB	2016	Modelling	Negative	204	52.3856	-112.384	0	100-100	130-130	130-130	110-110		100-100	120-120	100-100	130-130		120-120	130-130	120-120	100-100	100-100	110-130	130-130	110-110	130-130	130-130	110-130	130-130	130-130	100-100
80477	White-tail deer	Negative	F	AB	2015	Modelling	Negative	163	51.6817	-110.176	0	100-100	130-130	130-130	110-110		100-100	120-120	100-100	130-130		120-120	130-130	120-120	100-100	100-100	110-130	130-130	110-110	130-130	130-130	130-130	130-130	130-130	100-100
100090	White-tail deer	Negative	M	AB	2016	Modelling	Negative	166	52.1046	-112.651	0.5	100-100	130-130	130-130	110-110		100-100	100-120	100-100	130-130		120-120	130-130	120-120	100-100	100-120	130-130	130-130	110-110	130-130	130-130	130-130	130-130	130-130	100-100
87204	White-tail deer	Negative	F	AB	2015	Modelling+subsampling	Negative	119	49.935	-110.238	0.5	100-100	130-130	130-130	110-110		100-100	100-120	100-100	130-130		120-120	130-130	120-120	100-100	100-100	130-130	130-130	110-110	130-130	130-130	130-130	130-130	130-130	100-100
101619	White-tail deer	Negative	F	AB	2016	Modelling	Negative	203	52.423	-111.738	0.5	100-100	130-130	130-130	110-110		100-100	100-120	100-100	130-130		120-120	130-130	120-120	100-100	100-120	130-130	130-130	110-110	130-130	130-130	110-130	130-130	130-130	100-100
113374	White-tail deer	Negative	M	AB	2017	Modelling	Negative	230	53.0767	-111.864	0.5	100-100	110-130	130-130	110-110		100-100	100-120	100-100	130-130		120-120	130-130	120-120	100-100	100-120	130-130	130-130	110-110	130-130	130-130	130-130	130-130	100-100	100-100
87369	White-tail deer	Negative	M	AB	2015	Modelling	Negative	116	49.8625	-110.823	0.5	100-100	130-130	130-130	110-110		100-100	100-120	100-120	130-130		120-120	130-130	120-120	100-100	100-100	130-130	130-130	110-110	130-130	130-130	130-130	130-130	130-130	100-100
113530	White-tail deer	Negative	M	AB	2017	Modelling	Negative	164	51.8059	-111.318	0	100-100	130-130	130-130	110-110		100-100	120-120	100-100	130-130		120-120	130-130	120-120	100-100	100-120	130-130	130-130	110-110	130-130	130-130	130-130	130-130	130-130	100-100
68501	White-tail deer	Negative	M	AB	2015	Modelling	Negative	256	53.7332	-110.801	1	100-100	130-130	130-130	110-110		100-100	100-100	100-100	130-130		120-120	130-130	120-120	100-100	100-100	130-130	130-130	110-110	130-130	130-130	110-110	130-130	130-130	100-100
68333	White-tail deer	Negative	M	AB	2015	Modelling	Negative	260	53.9659	-112.066	0.5	100-100	130-130	130-130	110-110		100-100	100-120	100-100	130-130		120-120	130-130	120-120	100-100	100-100	110-130	130-130	110-110	130-130	130-130	110-130	130-130	130-130	100-100
113274	White-tail deer	Negative	M	AB	2017	Modelling	Negative	244	53.2226	-113.218	0	100-100	110-110	130-130	110-110		100-100	120-120	100-100	130-130		120-120	130-130	120-120	100-100	100-120	130-130	130-130	110-110	130-130	130-130	130-130	130-130	100-130	100-110
74654	White-tail deer	Negative	F	AB	2015	Modelling	Negative	256	53.4134	-110.159	0.5	100-100	130-130	110-130	110-110		100-100	100-120	100-100	130-130		120-120	130-130	120-120	100-100	100-100	130-130	130-130	110-110	130-130	130-130	110-130	130-130	130-130	100-100
100503	White-tail deer	Negative	F	AB	2016	Modelling+subsampling	Negative	160	51.0182	-112.124	0.5	100-100	130-130	130-130	110-110		100-100	100-120	100-100	130-130		120-120	130-130	120-120	100-100	100-120	130-130	130-130	110-110	130-130	130-130	110-130	130-130	130-130	100-100
102161	White-tail deer	Negative	F	AB	2016	Modelling	Negative	204	52.2848	-111.797	0.5	100-100	130-130	130-130	110-110		100-100	100-120	100-100	130-130		120-120	130-130	120-120	100-100	100-100	130-130	130-130	110-110	130-130	130-130	130-130	130-130	130-130	100-100
112462	White-tail deer	Negative	M	AB	2017	Modelling	Negative	158	51.6227	-113.085	0.5	100-100	130-130	130-130	110-110		100-100	100-120	100-100	130-130		120-120	130-130	120-120	100-100	100-100	130-130	130-130	110-110	130-130	130-130	110-130	130-130	130-130	100-100
80398	White-tail deer	Negative	M	AB	2015	Modelling	Negative	162	51.245	-111.104	0	100-100	130-130	130-130	110-110		100-100	120-120	100-100	130-130		120-120	130-130	120-120	100-100	100-100	130-130	130-130	110-110	130-130	130-130	130-130	130-130	130-130	100-100
87148	White-tail deer	Negative	F	AB	2015	Modelling+subsampling	Negative	152	50.8667	-111.672	0	100-100	130-130	130-130	110-110		100-100	120-120	100-100	130-130		120-120	130-130	120-120	100-100	100-120	130-130	130-130	110-110	130-130	130-130	130-130	130-130	130-130	100-100
87380	White-tail deer	Negative	M	AB	2015	Modelling	Negative	118	49.6002	-110.327	0	100-100	130-130	130-130	110-110		100-100	120-120	100-100	130-130		120-120	130-130	120-120	100-100	100-100	130-130	130-130	110-110	130-130	130-130	130-130	130-130	130-130	100-100
87759	White-tail deer	Negative	M	AB	2015	Modelling	Negative	124	50.0079	-110.829	0	100-100	130-130	130-130	110-110		100-100	120-120	100-100	130-130		120-120	130-130	120-120	100-100	100-100	130-130	130-130	110-110	130-130	130-130	130-130	130-130	130-130	100-100
101610	White-tail deer	Negative	M	AB	2016	Modelling	Negative	230	52.9562	-111.909	0.5	100-100	130-130	130-130	110-110		100-100	100-120	100-100	130-130		120-120	130-130	120-120	100-100	100-120	130-130	130-130	110-110	130-130	130-130	110-130	130-130	130-130	100-100
112096	White-tail deer	Negative	M	AB	2017	Modelling+subsampling	Negative	152	50.8979	-111.207	0	100-100	130-130	130-130	110-110		100-100	120-120	100-100	130-130		120-120	130-130	120-120	100-100	100-120	130-130	130-130	110-110	130-130	130-130	110-130	130-130	130-130	100-100
71956	White-tail deer	Negative	M	AB	2015	Modelling+subsampling	Negative	152	50.8302	-112.292	0.5	100-100	130-130	130-130	110-110		100-100	100-120	100-100	130-130		120-120	130-130	120-120	100-100	100-100	130-130	130-130	110-110	130-130	130-130	130-130	130-130	130-130	100-100
87118	White-tail deer	Negative	M	AB	2015	Modelling	Negative	118	49.5854	-110.372	0.5	100-100	130-130	130-130	110-110		100-100	100-120	100-100	130-130		120-120	130-130	120-120	100-100	100-100	110-130	130-130	110-110	130-130	130-130	110-130	130-130	130-130	100-100
113285	White-tail deer	Negative	M	AB	2017	Modelling	Negative	208	52.215	-113.104	0.5	100-100	130-130	130-130	110-110		100-100	100-120	100-100	130-130		120-120	130-130	120-120	100-100	100-120	130-130	130-130	110-110	130-130	130-130	130-130	130-130	130-130	100-100
68316	White-tail deer	Negative	F	AB	2015	Modelling	Negative	116	49.8334	-110.868	0	100-100	130-130	130-130	110-110		100-100	120-120	100-100	130-130		120-120	130-130	120-120	100-100	100-120	130-130	130-130	110-110	130-130	130-130	130-130	130-130	130-130	100-100
71332	White-tail deer	Negative	F	AB	2015	Modelling+subsampling	Negative	160	51.5652	-112.332	0.5	100-100	130-130	130-130	110-110		100-100	100-120	100-100	130-130		120-120	130-130	120-120	100-100	100-120	130-130	130-130	110-110	130-130	130-130	110-130	130-130	130-130	100-100
68841	White-tail deer	Negative	M	AB	2015	Modelling	Negative	162	51.2014	-110.546	0	100-100	130-130	130-130	110-110		100-100	120-120	100-100	130-130		120-120	130-130	120-120	100-100	100-120	110-130	130-130	110-110	130-130	130-130	130-130	130-130	130-130	100-100
80435	White-tail deer	Negative	F	AB	2014	Modelling	Negative	166	51.4942	-112.005	0.5	100-100	130-130	130-130	110-110		100-100	100-120	100-100	130-130		120-120	130-130	120-120	100-100	100-120	130-130	130-130	110-110	130-130	130-130	130-130	130-130	130-130	100-100
113277	White-tail deer	Negative	M	AB	2017	Modelling	Negative	244	53.2226	-113.218	0.5	100-100	130-130	130-130	100-110		100-100	100-120	100-100	130-130		120-120	130-130	120-120	100-100	100-120	130-130	130-130	110-110	130-130	130-130	130-130	130-130	130-130	100-100
87283	White-tail deer	Negative	F	AB	2015	Modelling+subsampling	Negative	148	50.218	-111.11	1	100-100	130-130	130-130	110-110		100-100	100-100	100-100	130-130		120-120	130-130	120-120	100-100	100-100	130-130	130-130	110-110	130-130	130-130	110-110	130-130	130-130	100-100
87125	White-tail deer	Negative	F	AB	2015	Modelling+subsampling	Negative	148	50.0515	-110.329	0.5	100-100	130-130	130-130	110-110		100-100	100-120	100-100	130-130		120-120	130-130	120-120	100-100	100-100	130-130	130-130	110-110	130-130	130-130	110-130	130-130	130-130	100-100
87136	White-tail deer	Negative	M	AB	2015	Modelling	Negative	124	50.0751	-110.983	0.5	100-100	130-130	130-130	110-110		100-100	100-120	100-100	130-130		120-120	130-130	120-120	100-100	100-100	130-130	130-130	110-110	130-130	130-130	110-130	130-130	130-130	100-100
74671	White-tail deer	Negative	F	AB	2015	Modelling	Negative	256	53.4717	-110.061	0	100-100	130-130	130-130	110-110		100-100	120-120	100-100	130-130		120-120	130-130	120-120	100-100	100-120	130-130	130-130	110-110	130-130	130-130	130-130	130-130	130-130	100-100
80902	White-tail deer	Negative	F	AB	2014	Modelling	Negative	256	53.428	-110.43	0.5	100-100	130-130	130-130	110-110		100-100	100-120	100-100	130-130		120-120	130-130	120-120	100-100	100-100	130-130	130-130	110-110	130-130	130-130	130-130	130-130	130-130	100-100
87378	White-tail deer	Negative	M	AB	2015	Modelling	Negative	102	49.4204	-110.89	0.5	100-100	110-130	130-130	110-110		100-100	100-120	100-100	130-130		120-120	130-130	120-120	100-100	100-100	130-130	130-130	110-110	130-130	130-130	130-130	130-130	100-130	100-100
74584	White-tail deer	Negative	F	AB	2015	Modelling	Negative	236	53.1943	-110.255	0.5	100-100	130-130	130-130	110-110		100-100	100-120	100-100	130-130		120-120	130-130	120-120	100-100	100-120	130-130	130-130	110-110	130-130	130-130	130-130	130-130	130-130	100-100
88560	White-tail deer	Negative	F	AB	2015	Modelling	Negative	124	49.989	-111.017	0	100-100	130-130	130-130	110-110		100-100	120-120	100-100	130-130		120-120	130-130	120-120	100-100	100-100	130-130	130-130	110-110	130-130	130-130	130-130	130-130	130-130	100-100
68688	White-tail deer	Negative	M	AB	2015	Modelling	Negative	500	53.9514	-110.63	0.5	100-100	130-130	130-130	110-110		100-100	100-120	100-100	130-130		120-120	130-130	120-120	100-100	100-100	130-130	130-130	110-110	130-130	130-130	110-130	130-130	130-130	100-100
113826	White-tail deer	Negative	M	AB	2017	Modelling+subsampling	Negative	728	52.6406	-110.866	0.5	100-100	130-130	130-130	110-110		100-100	100-120	100-100	130-130		120-120	130-130	120-120	100-100	100-120	130-130	130-130	110-110	130-130	130-130	130-130	130-130	130-130	100-100
103811	White-tail deer	Negative	M	AB	2016	Modelling	Negative	166	51.7929	-112.589	0.5	100-100	130-130	130-130	110-110		100-100	100-120	100-100	130-130		120-120	130-130	120-120	100-100	100-120	130-130	130-130	110-110	130-130	130-130	110-130	130-130	130-130	100-100
87727	White-tail deer	Negative	M	AB	2015	Modelling	Negative	116	49.851	-110.896	0.5	100-100	130-130	130-130	110-110		100-100	100-120	100-100	130-130		120-120	130-130	120-120	100-100	100-120	130-130	130-130	110-110	130-130	130-130	130-130	130-130	130-130	100-100
100490	White-tail deer	Negative	M	AB	2016	Modelling	Negative	138	50.6918	-112.434	0	100-100	110-130	130-130	110-110		100-100	120-120	100-100	130-130		120-120	130-130	120-120	100-100	100-100	110-130	130-130	110-110	130-130	130-130	130-130	130-130	100-130	100-100
68349	White-tail deer	Negative	F	AB	2015	Modelling	Negative	258	54.0678	-110.912	0	100-100	130-130	130-130	110-110		100-100	120-120	100-100	130-130		120-120	130-130	120-120	100-100	100-120	130-130	130-130	110-110	130-130	130-130	130-130	130-130	130-130	100-100
68576	White-tail deer	Negative	F	AB	2014	Modelling	Negative	238	52.0448	-110.916	0	100-100	130-130	130-130	110-110		100-100	120-120	100-100	130-130		120-120	130-130	120-120	100-100	100-120	110-130	130-130	110-110	130-130	130-130	130-130	130-130	130-130	100-100
68844	White-tail deer	Negative	F	AB	2015	Modelling	Negative	162	51.2014	-110.685	0	100-100	130-130	130-130	110-110		100-100	120-120	100-100	130-130		120-120	130-130	120-120	120-120	100-120	130-130	130-130	110-110	110-130	130-130	130-130	110-130	130-130	100-100
87144	White-tail deer	Negative	F	AB	2015	Modelling+subsampling	Negative	148	50.3826	-110.527	0.5	100-100	130-130	130-130	110-110		100-100	100-120	100-100	130-130		120-120	130-130	120-120	100-100	100-120	110-130	130-130	110-110	130-130	130-130	110-130	130-130	130-130	100-100
80460	White-tail deer	Negative	F	AB	2015	Modelling	Negative	163	51.6817	-110.176	0	100-100	130-130	130-130	110-110		100-100	120-120	100-100	130-130		120-120	130-130	120-120	100-100	100-100	130-130	130-130	110-110	130-130	130-130	130-130	130-130	130-130	100-100
97082	White-tail deer	Negative	F	AB	2016	Modelling+subsampling	Negative	160	51.0251	-112.078	0.5	100-100	130-130	130-130	110-110		100-100	100-120	100-100	130-130		120-120	130-130	120-120	100-100	100-120	110-130	130-130	110-110	130-130	130-130	110-130	130-130	130-130	100-100
85355	White-tail deer	Negative	F	AB	2014	Modelling	Negative	258	54.0533	-110.952	0	100-100	130-130	110-130	110-110		100-100	120-120	100-100	130-130		120-120	130-130	120-120	100-100	100-100	130-130	130-130	110-110	130-130	130-130	130-130	130-130	130-130	100-100
87246	White-tail deer	Negative	F	AB	2015	Modelling+subsampling	Negative	119	49.8328	-111.455	0.5	100-100	130-130	130-130	110-110		100-100	100-120	100-100	130-130		120-120	130-130	120-120	100-100	100-100	130-130	130-130	110-110	130-130	130-130	110-130	130-130	130-130	100-100
18087	White-tail deer	Negative	F	AB	2016	Modelling+subsampling	Negative	234	52.8179	-110.494	0	100-100	130-130	110-130	110-110		100-100	120-120	100-100	130-130		120-120	130-130	120-120	100-100	100-100	110-130	130-130	110-110	130-130	130-130	130-130	130-130	130-130	100-100
68015	White-tail deer	Negative	F	AB	2015	Modelling	Negative	203	52.3794	-111.546	0.5	100-100	130-130	130-130	110-110		100-100	100-120	100-100	130-130		120-120	130-130	120-120	100-100	100-100	130-130	130-130	110-110	130-130	130-130	130-130	130-130	130-130	100-100
80437	White-tail deer	Negative	M	AB	2014	Modelling	Negative	164	51.5798	-111.441	0	100-100	130-130	130-130	110-110		100-100	120-120	100-100	130-130		120-120	130-130	120-120	100-100	100-100	130-130	130-130	110-110	130-130	130-130	110-130	130-130	130-130	100-100
112325	White-tail deer	Negative	M	AB	2017	Modelling	Negative	158	51.6183	-112.98	0.5	100-100	130-130	130-130	110-110		100-100	100-120	100-100	130-130		120-120	130-130	120-120	100-100	100-100	130-130	130-130	110-110	130-130	130-130	130-130	130-130	130-130	100-100
79559	White-tail deer	Negative	F	AB	2016	Modelling	Negative	118	49.5934	-110.382	0.5	100-100	130-130	130-130	100-110		100-100	100-120	100-100	130-130		120-120	130-130	120-120	100-100	100-120	110-130	130-130	110-110	130-130	130-130	130-130	130-130	130-130	100-100
113529	White-tail deer	Negative	M	AB	2017	Modelling	Negative	164	51.8059	-111.318	0	100-100	130-130	110-130	110-110		100-100	120-120	100-100	120-130		120-120	130-130	120-120	100-100	100-100	130-130	130-130	110-110	130-130	130-130	130-130	130-130	130-130	100-100
101612	White-tail deer	Negative	M	AB	2016	Modelling	Negative	230	52.9926	-111.897	0.5	100-100	130-130	130-130	110-110		100-100	100-120	100-100	130-130		120-120	130-130	120-120	100-100	100-100	130-130	130-130	110-110	130-130	130-130	130-130	130-130	130-130	100-100
68859	White-tail deer	Negative	F	AB	2015	Modelling	Negative	163	51.6526	-110.436	0	100-100	130-130	130-130	110-110		100-100	120-120	100-100	130-130		120-120	130-130	120-120	100-100	100-120	110-130	130-130	110-110	130-130	130-130	110-130	130-130	130-130	100-100
100939	White-tail deer	Negative	F	AB	2016	Modelling	Negative	158	51.4487	-113.117	0	100-100	130-130	110-130	110-110		100-100	120-120	100-100	130-130		120-120	130-130	120-120	100-100	100-120	130-130	130-130	110-110	130-130	130-130	130-130	130-130	130-130	100-100
80049	White-tail deer	Negative	M	AB	2015	Modelling	Negative	158	51.565	-113.192	0.5	100-100	130-130	130-130	110-110		100-100	100-120	100-100	130-130		120-120	130-130	120-120	100-100	100-100	130-130	130-130	110-110	130-130	130-130	130-130	130-130	130-130	100-100
103502	White-tail deer	Negative	M	AB	2016	Modelling+subsampling	Negative	160	51.5071	-111.769	0.5	100-100	130-130	130-130	110-110		100-100	100-120	100-100	130-130		120-120	130-130	120-120	100-100	100-120	130-130	130-130	110-110	130-130	130-130	130-130	130-130	130-130	100-100
100515	White-tail deer	Negative	F	AB	2016	Modelling	Negative	158	51.6233	-112.834	0.5	100-100	130-130	130-130	110-110		100-100	100-120	100-120	130-130		120-120	130-130	120-120	100-100	100-120	130-130	130-130	110-110	130-130	130-130	130-130	130-130	130-130	100-100
100334	White-tail deer	Negative	F	AB	2016	Modelling	Negative	151	50.8609	-110.632	0	100-100	130-130	130-130	110-110		100-100	120-120	100-100	130-130		120-120	130-130	120-120	100-100	100-120	130-130	130-130	110-110	130-130	130-130	110-130	130-130	130-130	100-100
98637	White-tail deer	Negative	F	AB	2016	Modelling	Negative	256	53.6463	-110.307	0.5	100-100	130-130	130-130	100-110		100-100	100-120	100-100	130-130		120-120	130-130	120-120	100-100	100-120	130-130	130-130	110-110	130-130	130-130	110-130	130-130	130-130	100-100
87101	White-tail deer	Negative	F	AB	2015	Modelling+subsampling	Negative	202	52.0593	-111.082	0.5	100-100	130-130	130-130	110-110		100-100	100-120	100-100	130-130		120-120	130-130	120-120	100-100	100-120	130-130	130-130	110-110	130-130	130-130	110-130	130-130	130-130	100-100
97937	White-tail deer	Negative	M	AB	2016	Modelling	Negative	124	49.9058	-111.17	0	100-100	130-130	130-130	110-110		100-100	120-120	100-100	130-130		120-120	130-130	120-120	120-120	100-120	130-130	130-130	110-110	110-130	130-130	130-130	110-130	130-130	100-100
80488	White-tail deer	Negative	F	AB	2015	Modelling	Negative	163	51.6817	-110.176	0	100-100	130-130	130-130	110-110		100-100	120-120	100-100	130-130		120-120	130-130	120-120	100-100	100-100	110-130	130-130	110-110	130-130	130-130	110-130	130-130	130-130	100-100
100341	White-tail deer	Negative	M	AB	2016	Modelling	Negative	164	52.0011	-111.511	0.5	100-100	130-130	130-130	110-110		100-100	100-120	100-100	130-130		120-120	130-130	120-120	100-100	100-120	130-130	130-130	110-110	130-130	130-130	110-130	130-130	130-130	100-100
68323	White-tail deer	Negative	F	AB	2015	Modelling	Negative	258	54.0169	-111.286	0.5	100-100	130-130	130-130	110-110		100-100	100-120	100-100	130-130		120-120	130-130	120-120	100-100	100-120	130-130	130-130	110-110	130-130	130-130	110-110	130-130	130-130	100-100
98046	White-tail deer	Negative	F	AB	2016	Modelling	Negative	164	51.9169	-111.233	0	100-100	130-130	130-130	110-110		100-100	120-120	100-120	130-130		120-120	130-130	120-120	100-100	100-120	130-130	130-130	110-110	130-130	130-130	110-130	130-130	130-130	100-100
98991	White-tail deer	Negative	M	AB	2016	Modelling	Negative	102	49.0173	-111.192	0.5	100-100	130-130	130-130	110-110		100-100	100-120	100-100	130-130		120-120	130-130	120-120	100-100	100-120	110-130	130-130	110-110	130-130	130-130	130-130	130-130	130-130	100-100
98762	White-tail deer	Negative	F	AB	2016	Modelling	Negative	230	52.7298	-112.187	1	100-100	130-130	130-130	110-110		100-100	100-100	100-100	130-130		120-120	130-130	120-120	100-100	100-120	130-130	130-130	110-110	130-130	130-130	110-130	130-130	130-130	100-100
97010	White-tail deer	Negative	F	AB	2016	Modelling	Negative	166	51.7253	-112.09	0	100-100	130-130	130-130	110-110		100-100	120-120	100-100	130-130		120-120	130-130	120-120	100-100	100-120	110-110	130-130	110-110	130-130	130-130	130-130	130-130	130-130	100-100
87719	White-tail deer	Negative	M	AB	2015	Modelling+subsampling	Negative	148	50.2556	-110.606	0.5	100-100	130-130	130-130	110-110		100-100	100-120	100-120	130-130		120-120	130-130	120-120	100-100	100-120	130-130	130-130	110-110	130-130	130-130	110-130	130-130	130-130	100-100
97695	White-tail deer	Negative	M	AB	2016	Modelling	Negative	166	51.7544	-111.854	0.5	100-100	130-130	130-130	110-110		100-100	100-120	100-100	130-130		120-120	130-130	120-120	100-100	100-120	130-130	130-130	110-110	130-130	130-130	110-110	130-130	130-130	100-100
69753	White-tail deer	Negative	F	AB	2015	Modelling	Negative	248	53.5349	-113.559	0	100-100	130-130	130-130	110-110		100-100	120-120	100-100	130-130		120-120	130-130	120-120	100-100	100-100	130-130	130-130	110-110	130-130	130-130	130-130	130-130	130-130	100-100
84660	White-tail deer	Negative	M	AB	2015	Modelling	Negative	156	51.056	-113.639	0	100-100	130-130	130-130	110-110		100-100	120-120	100-100	130-130		120-120	130-130	120-120	100-100	100-100	130-130	130-130	110-110	130-130	130-130	130-130	130-130	130-130	100-100
61845	White-tail deer	Negative	M	AB	2014	Modelling	Negative	204	52.394	-112.146	0	100-100	130-130	130-130	110-110		100-100	120-120	100-100	130-130		120-120	130-130	120-120	100-120	100-100	130-130	130-130	110-110	110-130	130-130	110-130	110-130	130-130	100-100
78330	White-tail deer	Negative	M	AB	2016	Modelling	Negative	248	53.5957	-113.056	0.5	100-100	130-130	130-130	110-110		100-100	100-120	100-100	130-130		120-120	130-130	120-120	100-100	100-100	110-130	130-130	110-110	130-130	130-130	130-130	130-130	130-130	100-100
82089	White-tail deer	Negative	F	AB	2015	Modelling	Negative	162	51.1725	-111.616	0	100-100	130-130	130-130	110-110		100-100	120-120	100-100	130-130		120-120	130-130	120-120	100-100	100-100	130-130	130-130	110-110	130-130	130-130	130-130	130-130	130-130	100-100
82101	White-tail deer	Negative	M	AB	2014	Modelling	Negative	204	52.1922	-112.333	0.5	100-100	130-130	130-130	110-110		100-100	100-120	100-100	130-130		120-120	130-130	100-120	100-100	100-100	130-130	130-130	110-110	130-130	130-130	110-130	130-130	130-130	100-100
81343	White-tail deer	Negative	M	AB	2015	Modelling	Negative	163	51.682	-110.112	0	100-100	130-130	130-130	110-110		100-100	120-120	100-100	130-130		120-120	130-130	120-120	100-100	100-100	130-130	130-130	110-110	130-130	130-130	110-130	130-130	130-130	100-100
79200	White-tail deer	Negative	M	AB	2016	Modelling	Negative	500	53.9718	-110.376	0	100-100	130-130	130-130	110-110		100-100	120-120	100-100	130-130		120-120	130-130	120-120	100-100	100-120	130-130	130-130	110-110	130-130	130-130	110-130	130-130	130-130	100-100
103305	White-tail deer	Negative	M	AB	2016	Modelling	Negative	206	52.3356	-112.578	0	100-100	130-130	130-130	110-110		100-100	120-120	100-100	130-130		120-120	130-130	120-120	100-100	100-120	130-130	130-130	110-130	130-130	130-130	130-130	130-130	130-130	100-100
83745	White-tail deer	Negative	M	AB	2014	Modelling	Negative	162	51.2887	-111.698	0	100-100	130-130	130-130	110-110		100-100	120-120	100-100	130-130		120-120	130-130	120-120	100-100	100-100	130-130	130-130	110-110	130-130	130-130	110-110	130-130	130-130	100-100
90672	White-tail deer	Negative	M	AB	2015	Modelling	Negative	236	53.0633	-110.06	0	100-120	130-130	130-130	110-110		100-100	120-120	100-100	130-130		120-120	130-130	100-120	100-120	100-100	130-130	130-130	110-110	110-130	130-130	130-130	110-130	130-130	100-100
106768	White-tail deer	Negative	F	AB	2017	Modelling	Negative	102	49.346	-110.847	0	100-100	130-130	130-130	110-110		100-100	120-120	100-100	130-130		120-120	130-130	120-120	100-100	100-120	130-130	130-130	110-110	130-130	130-130	130-130	130-130	130-130	100-100
94121	White-tail deer	Negative	M	AB	2015	Modelling	Negative	138	50.5759	-112.088	0	100-100	130-130	130-130	110-110		100-100	120-120	100-100	130-130		120-120	130-130	120-120	100-100	100-100	130-130	130-130	110-110	130-130	130-130	110-130	130-130	130-130	100-100
94109	White-tail deer	Negative	M	AB	2015	Modelling	Negative	151	49.1775	-112.836	0	100-100	130-130	130-130	110-110		100-100	120-120	100-100	130-130		120-120	130-130	120-120	100-100	100-100	110-130	130-130	110-110	130-130	130-130	130-130	130-130	130-130	100-100
70236	White-tail deer	Negative	F	AB	2014	Modelling	Negative	164	51.5653	-111.277	0	100-100	110-130	130-130	110-110		100-100	120-120	100-100	130-130		120-120	130-130	120-120	100-100	100-120	130-130	130-130	110-110	130-130	130-130	130-130	130-130	130-130	100-100
106096	White-tail deer	Negative	F	AB	2017	Modelling	Negative	124	50.0093	-111.131	0.5	100-100	130-130	130-130	110-110		100-100	100-120	100-100	130-130		120-120	130-130	120-120	100-100	100-120	130-130	130-130	110-110	130-130	130-130	130-130	130-130	130-130	100-100
70238	White-tail deer	Negative	F	AB	2014	Modelling	Negative	164	51.5944	-111.347	0.5	100-100	130-130	130-130	110-110		100-100	100-120	100-100	130-130		120-120	130-130	120-120	100-100	100-100	130-130	130-130	110-110	130-130	130-130	130-130	130-130	130-130	100-100
66908	White-tail deer	Negative	M	AB	2014	Modelling+subsampling	Negative	160	51.5943	-112.566	0.5	100-100	130-130	130-130	110-110		100-100	100-120	100-100	130-130		120-120	130-130	100-120	100-100	100-100	130-130	130-130	110-110	130-130	130-130	110-130	130-130	130-130	100-100
67972	White-tail deer	Negative	F	AB	2014	Modelling	Negative	164	51.8272	-111.783	0.5	100-100	130-130	130-130	110-110		100-100	100-120	100-100	130-130		120-120	130-130	120-120	100-100	100-120	130-130	130-130	110-110	130-130	130-130	130-130	130-130	130-130	100-100
104465	White-tail deer	Negative	F	AB	2017	Modelling	Negative	142	50.3278	-111.881	0	100-100	130-130	130-130	110-110		100-100	120-120	100-100	130-130		120-120	130-130	120-120	100-100	100-100	130-130	130-130	110-110	130-130	130-130	110-130	130-130	130-130	100-100
79195	White-tail deer	Negative	F	AB	2016	Modelling	Negative	254	53.5209	-111.771	0	100-100	130-130	130-130	110-110		100-100	120-120	100-100	130-130		120-120	130-130	100-120	100-100	100-100	130-130	130-130	110-110	130-130	130-130	130-130	130-130	130-130	100-100
78110	White-tail deer	Negative	F	AB	2014	Modelling	Negative	248	53.2687	-113.251	0.5	100-100	130-130	130-130	110-110		100-100	100-120	100-120	130-130		120-120	130-130	120-120	100-100	100-120	130-130	130-130	110-110	130-130	130-130	130-130	130-130	130-130	100-100
85263	White-tail deer	Negative	F	AB	2015	Modelling+subsampling	Negative	234	52.7581	-110.035	0	100-100	130-130	130-130	110-110		100-100	120-120	100-100	130-130		120-120	130-130	120-120	100-100	100-120	130-130	130-130	110-110	130-130	130-130	110-130	130-130	130-130	100-100
94176	White-tail deer	Negative	F	AB	2015	Modelling+subsampling	Negative	152	50.8012	-111.672	0	100-100	130-130	130-130	110-110		100-100	120-120	100-100	130-130		120-120	130-130	120-120	100-100	100-100	130-130	130-130	110-110	130-130	130-130	130-130	130-130	130-130	100-100
79123	White-tail deer	Negative	F	AB	2016	Modelling	Negative	238	53.0814	-111.2	0	100-100	130-130	130-130	110-110		100-100	120-120	100-100	130-130		120-120	130-130	120-120	100-100	100-100	130-130	130-130	110-110	130-130	130-130	110-130	130-130	130-130	100-100
84590	White-tail deer	Negative	M	AB	2015	Modelling	Negative	138	50.7795	-112.296	0.5	100-100	130-130	130-130	110-110		100-100	100-120	100-100	130-130		120-120	130-130	120-120	100-100	100-100	130-130	130-130	110-110	130-130	130-130	110-110	130-130	130-130	100-100
82137	White-tail deer	Negative	M	AB	2015	Modelling	Negative	166	52.1248	-112.618	0	100-100	130-130	110-130	110-110		100-100	120-120	100-100	130-130		120-120	130-130	120-120	100-100	100-100	130-130	130-130	110-110	130-130	130-130	130-130	130-130	130-130	100-100
78196	White-tail deer	Negative	F	AB	2016	Modelling	Negative	242	53.2044	-112.726	0.5	100-100	130-130	130-130	110-110		100-100	100-120	100-100	130-130		120-120	130-130	120-120	100-100	100-100	130-130	130-130	110-110	130-130	130-130	130-130	130-130	130-130	100-100
83747	White-tail deer	Negative	F	AB	2014	Modelling+subsampling	Negative	160	51.4634	-111.746	0.5	100-100	130-130	130-130	110-110		100-100	100-120	100-100	130-130		120-120	130-130	120-120	100-100	100-100	110-130	130-130	110-110	130-130	130-130	130-130	130-130	130-130	100-100
85432	White-tail deer	Negative	F	AB	2015	Modelling	Negative	163	51.9436	-110.507	0	100-100	110-110	130-130	110-110		100-100	120-120	100-100	130-130		120-120	130-130	120-120	100-100	100-100	130-130	130-130	110-110	130-130	130-130	130-130	130-130	130-130	100-110
76696	White-tail deer	Negative	F	AB	2016	Modelling	Negative	236	53.2939	-110.84	0.5	100-100	130-130	130-130	110-110		100-100	100-120	100-100	130-130		120-120	130-130	120-120	100-100	100-100	130-130	130-130	110-110	130-130	130-130	130-130	130-130	130-130	100-100
106095	White-tail deer	Negative	F	AB	2017	Modelling	Negative	124	50.0093	-111.131	0.5	100-100	130-130	130-130	110-110		100-100	100-120	100-100	130-130		120-120	130-130	120-120	100-100	100-120	110-130	130-130	110-110	130-130	130-130	110-130	130-130	130-130	100-100
91935	White-tail deer	Negative	F	AB	2016	Modelling	Negative	163	51.6671	-110.483	0.5	100-100	130-130	130-130	110-110		100-100	100-120	100-100	130-130		120-120	130-130	100-120	100-100	100-100	130-130	130-130	110-110	130-130	130-130	130-130	130-130	130-130	100-100
63397	White-tail deer	Negative	F	AB	2014	Modelling+subsampling	Negative	160	51.1765	-112.386	0	100-100	130-130	130-130	110-110		100-100	120-120	100-100	130-130		120-120	130-130	120-120	100-100	100-100	130-130	130-130	110-110	130-130	130-130	130-130	130-130	130-130	100-100
83762	White-tail deer	Negative	M	AB	2014	Modelling	Negative	162	51.4	-111.6	0.5	100-100	130-130	130-130	110-110		100-100	100-120	100-100	120-130		120-120	130-130	120-120	100-100	100-120	130-130	130-130	110-110	130-130	130-130	110-130	130-130	130-130	100-100
76645	White-tail deer	Negative	M	AB	2016	Modelling	Negative	500	53.7948	-110.078	0	100-100	130-130	130-130	110-110		100-100	120-120	100-100	130-130		120-120	130-130	120-120	100-100	100-100	130-130	130-130	110-110	130-130	130-130	110-130	130-130	130-130	100-100
64021	White-tail deer	Negative	M	AB	2014	Modelling	Negative	164	51.7667	-111.067	0	100-100	130-130	130-130	110-110		100-100	120-120	100-100	130-130		120-120	130-130	120-120	100-100	100-120	130-130	130-130	110-110	130-130	130-130	110-130	130-130	130-130	100-100
94980	White-tail deer	Negative	F	AB	2017	Modelling	Negative	242	53.4199	-112.716	0.5	100-100	130-130	130-130	110-110		100-100	100-120	100-100	120-130		120-120	130-130	120-120	100-100	100-120	130-130	130-130	110-110	130-130	130-130	130-130	130-130	130-130	100-100
95704	White-tail deer	Negative	M	AB	2016	Modelling	Negative	163	51.8271	-110.72	0.5	100-100	130-130	110-130	110-110		100-100	100-120	100-100	130-130		120-120	130-130	120-120	100-100	100-100	130-130	130-130	110-110	130-130	130-130	130-130	130-130	130-130	100-100
79381	White-tail deer	Negative	F	AB	2014	Modelling+subsampling	Negative	152	50.52	-111.8	0.5	100-100	130-130	130-130	110-110		100-100	100-120	100-100	130-130		120-120	130-130	120-120	100-100	100-100	130-130	130-130	110-110	130-130	130-130	110-130	130-130	130-130	100-100
83145	White-tail deer	Negative	M	AB	2015	Modelling	Negative	162	51.3833	-111.722	0	100-100	130-130	130-130	110-110		100-100	120-120	100-100	130-130		120-120	130-130	120-120	100-100	100-120	130-130	130-130	110-110	130-130	130-130	130-130	130-130	130-130	100-100
83125	White-tail deer	Negative	F	AB	2015	Modelling	Negative	164	51.5506	-111.16	0	100-100	130-130	130-130	110-110		100-100	120-120	100-100	130-130		120-120	130-130	120-120	100-100	100-100	130-130	130-130	110-110	130-130	130-130	110-130	130-130	130-130	100-100
115319	White-tail deer	Negative	F	AB	2017	Modelling	Negative	151	50.8247	-111.142	1	100-100	130-130	130-130	110-110		100-100	100-100	100-100	130-130		120-120	130-130	120-120	100-100	100-120	130-130	130-130	110-110	130-130	130-130	110-110	130-130	130-130	100-100
96713	White-tail deer	Negative	F	AB	2016	Modelling+subsampling	Negative	152	50.4914	-112.143	0.5	100-100	130-130	130-130	110-110		100-100	100-120	100-100	130-130		120-120	130-130	120-120	100-100	100-100	130-130	130-130	110-110	130-130	130-130	110-130	130-130	130-130	100-100
96807	White-tail deer	Negative	F	AB	2016	Modelling	Negative	254	53.4717	-110.11	0.5	100-100	130-130	110-130	110-110		100-100	100-120	100-100	130-130		120-120	130-130	120-120	100-100	100-100	130-130	130-130	110-110	130-130	130-130	130-130	130-130	130-130	100-100
83066	White-tail deer	Negative	F	AB	2014	Modelling	Negative	102	49.2352	-110.528	0.5	100-100	130-130	110-130	110-110		100-100	100-120	100-100	130-130		120-120	130-130	120-120	100-100	100-120	130-130	130-130	110-110	130-130	130-130	130-130	130-130	130-130	100-100
98633	White-tail deer	Negative	F	AB	2016	Modelling	Negative	236	53.3107	-110.621	0.5	100-100	130-130	130-130	110-110		100-100	100-120	100-100	130-130		120-120	130-130	120-120	100-100	100-120	130-130	130-130	110-110	130-130	130-130	110-130	130-130	130-130	100-100
84610	White-tail deer	Negative	F	AB	2015	Modelling	Negative	156	51.3033	-112.988	0	100-100	130-130	130-130	110-110		100-100	120-120	100-120	130-130		120-120	130-130	120-120	100-100	100-100	130-130	130-130	110-110	130-130	130-130	130-130	130-130	130-130	100-100
68955	White-tail deer	Negative	F	AB	2017	Modelling	Negative	500	53.9721	-110.376	0	100-120	130-130	130-130	110-110		100-100	120-120	100-100	130-130		120-120	130-130	120-120	120-120	100-100	130-130	110-130	110-110	110-130	130-130	130-130	110-130	130-130	100-100
78058	White-tail deer	Negative	M	AB	2014	Modelling	Negative	164	51.551	-111.14	0	100-100	130-130	110-130	110-110		100-100	120-120	100-100	130-130		120-120	130-130	120-120	100-100	100-120	130-130	130-130	110-110	130-130	130-130	130-130	130-130	130-130	100-100
76709	White-tail deer	Negative	M	AB	2016	Modelling	Negative	200	52.0155	-110.606	0.5	100-100	130-130	130-130	110-110		100-100	100-120	100-100	130-130		120-120	130-130	120-120	100-100	100-100	110-130	130-130	110-110	130-130	130-130	130-130	130-130	130-130	100-100
98526	White-tail deer	Negative	F	AB	2017	Modelling	Negative	500	53.8932	-110.828	0	100-100	130-130	130-130	110-110		100-100	120-120	100-100	120-130		120-120	130-130	120-120	100-100	100-100	130-130	130-130	110-110	130-130	130-130	130-130	130-130	130-130	100-100
115714	White-tail deer	Negative	F	AB	2017	Modelling	Negative	208	52.0755	-112.978	0	100-100	130-130	130-130	110-110		100-100	120-120	100-100	130-130		120-120	130-130	120-120	100-120	100-120	130-130	130-130	110-110	110-130	130-130	110-130	110-130	130-130	100-100
85068	White-tail deer	Negative	F	AB	2014	Modelling	Negative	162	51.2159	-110.406	0	100-120	130-130	130-130	110-110		100-100	120-120	100-100	130-130		120-120	110-130	120-120	120-120	100-100	130-130	130-130	110-110	110-130	130-130	130-130	110-130	130-130	100-100
71221	White-tail deer	Negative	F	AB	2017	Modelling	Negative	142	50.6685	-111.686	0.5	100-100	130-130	130-130	110-110		100-100	100-120	100-100	130-130		120-120	130-130	120-120	100-100	100-120	130-130	130-130	110-110	130-130	130-130	130-130	130-130	130-130	100-100
82133	White-tail deer	Negative	M	AB	2015	Modelling	Negative	166	52.0883	-112.63	0.5	100-100	130-130	130-130	110-110		100-100	100-120	100-100	130-130		120-120	130-130	100-120	100-100	100-100	130-130	130-130	110-110	130-130	130-130	110-130	130-130	130-130	100-100
95726	White-tail deer	Negative	F	AB	2017	Modelling	Negative	203	52.487	-111.571	1	100-100	130-130	130-130	100-110		100-100	100-100	100-100	130-130		120-120	130-130	120-120	100-100	100-100	130-130	130-130	110-110	130-130	130-130	110-130	130-130	130-130	100-100
94129	White-tail deer	Negative	F	AB	2015	Modelling	Negative	144	50.4883	-111.637	0.5	100-100	130-130	130-130	110-110		100-100	100-120	100-100	130-130		120-120	130-130	120-120	100-100	100-100	130-130	130-130	110-110	130-130	130-130	110-130	130-130	130-130	100-100
82298	White-tail deer	Negative	F	AB	2016	Modelling+subsampling	Negative	152	50.925	-111.941	0	100-100	130-130	130-130	110-110		100-100	120-120	100-100	130-130		120-120	130-130	120-120	100-100	100-100	130-130	130-130	110-110	130-130	130-130	130-130	130-130	130-130	100-100
84911	White-tail deer	Negative	M	AB	2014	Modelling	Negative	230	53.0651	-112.325	0.5	100-100	130-130	130-130	110-110		100-100	100-120	100-100	130-130		120-120	130-130	120-120	100-100	100-100	130-130	130-130	110-110	130-130	130-130	110-130	130-130	130-130	100-100
94102	White-tail deer	Negative	F	AB	2015	Modelling	Negative	138	50.3719	-112.622	0.5	100-100	130-130	130-130	110-110		100-100	100-120	100-100	130-130		120-120	130-130	120-120	100-100	100-100	130-130	130-130	110-110	130-130	130-130	130-130	130-130	130-130	100-100
79144	White-tail deer	Negative	F	AB	2016	Modelling	Negative	248	53.6467	-113.215	0	100-100	130-130	130-130	110-110		100-100	120-120	100-100	120-130		120-120	130-130	120-120	100-100	100-100	130-130	130-130	110-110	130-130	130-130	110-130	130-130	130-130	100-100
84222	White-tail deer	Negative	F	AB	2015	Modelling+subsampling	Negative	160	51.6088	-112.706	0.5	100-100	130-130	130-130	110-110		100-100	100-120	100-100	130-130		120-120	130-130	120-120	100-100	100-100	130-130	130-130	110-110	130-130	130-130	110-130	130-130	130-130	100-100
68916	White-tail deer	Negative	F	AB	2017	Modelling	Negative	256	53.5457	-110.478	0	100-100	130-130	130-130	110-110		100-100	120-120	100-100	130-130		120-120	130-130	100-120	100-100	100-100	130-130	130-130	110-110	130-130	130-130	110-130	130-130	130-130	100-100
85538	White-tail deer	Negative	F	AB	2015	Modelling	Negative	138	50.4884	-112.427	0	100-100	130-130	130-130	110-110		100-100	120-120	100-100	130-130		120-120	130-130	120-120	100-100	100-120	130-130	130-130	110-110	130-130	130-130	130-130	130-130	130-130	100-100
76307	White-tail deer	Negative	F	AB	2016	Modelling	Negative	500	53.9224	-110.779	0	100-100	130-130	130-130	110-110		100-100	120-120	100-100	130-130		120-120	130-130	120-120	100-100	100-100	130-130	130-130	110-110	130-130	130-130	130-130	130-130	130-130	100-100
76694	White-tail deer	Negative	F	AB	2016	Modelling	Negative	236	53.2915	-110.842	0	100-100	130-130	130-130	110-110		100-100	120-120	100-100	120-130		120-120	130-130	120-120	100-100	100-100	130-130	130-130	110-110	130-130	130-130	110-130	130-130	130-130	100-100
76638	White-tail deer	Negative	F	AB	2016	Modelling	Negative	256	53.4761	-110.642	0.5	100-100	130-130	130-130	110-110		100-100	100-120	100-100	130-130		120-120	130-130	120-120	100-100	100-120	130-130	130-130	110-110	130-130	130-130	110-130	130-130	130-130	100-100
97666	White-tail deer	Negative	M	AB	2016	Modelling	Negative	166	51.8708	-111.995	0	100-100	130-130	130-130	110-110		100-100	120-120	100-100	130-130		120-120	130-130	120-120	100-100	100-120	110-130	130-130	110-110	130-130	130-130	130-130	130-130	130-130	100-100
78126	White-tail deer	Negative	M	AB	2014	Modelling	Negative	260	53.8351	-111.694	0.5	100-100	130-130	130-130	110-110		100-100	100-120	100-100	130-130		120-120	130-130	120-120	100-100	100-100	130-130	130-130	110-110	130-130	130-130	130-130	130-130	130-130	100-100
106540	White-tail deer	Negative	F	AB	2017	Modelling	Negative	163	51.6526	-110.058	0	100-100	130-130	130-130	110-110		100-100	120-120	100-100	130-130		120-120	130-130	120-120	100-100	100-120	130-130	130-130	110-110	130-130	130-130	130-130	130-130	130-130	100-100
94125	White-tail deer	Negative	M	AB	2015	Modelling	Negative	142	50.4447	-111.843	0.5	100-100	130-130	130-130	110-110		100-100	100-120	100-100	130-130		120-120	130-130	120-120	100-100	100-100	130-130	130-130	110-110	130-130	130-130	110-130	130-130	130-130	100-100
82149	White-tail deer	Negative	M	AB	2015	Modelling	Negative	204	52.3356	-112.554	0.5	100-100	130-130	130-130	110-110		100-100	100-120	100-100	130-130		120-120	130-130	120-120	100-100	100-120	130-130	130-130	110-110	130-130	130-130	110-130	130-130	130-130	100-100
75965	White-tail deer	Negative	M	AB	2014	Modelling	Negative	164	51.769	-111.192	0.5	100-100	130-130	130-130	110-110		100-100	100-120	100-100	130-130		120-120	130-130	120-120	100-100	100-120	130-130	130-130	110-110	130-130	130-130	130-130	130-130	130-130	100-100
83612	White-tail deer	Negative	F	AB	2014	Modelling+subsampling	Negative	160	51.2307	-112.499	0.5	100-100	130-130	130-130	110-110		100-100	100-120	100-100	130-130		120-120	130-130	120-120	100-100	100-100	110-130	130-130	110-110	130-130	130-130	110-130	130-130	130-130	100-100
94475	White-tail deer	Negative	M	AB	2016	Modelling	Negative	124	50.0202	-111.232	0	100-100	130-130	130-130	110-110		100-100	120-120	100-100	130-130		120-120	130-130	120-120	100-100	100-100	110-130	130-130	110-110	130-130	130-130	130-130	130-130	130-130	100-100
97361	White-tail deer	Negative	F	AB	2016	Modelling	Negative	124	50.1133	-110.991	0	100-100	130-130	130-130	110-110		100-100	120-120	100-100	130-130		120-120	130-130	120-120	100-100	100-100	110-130	130-130	110-110	130-130	130-130	130-130	130-130	130-130	100-100
68921	White-tail deer	Negative	F	AB	2017	Modelling	Negative	500	53.9223	-110.828	0	100-100	130-130	130-130	110-110		100-100	120-120	100-100	130-130		120-120	130-130	120-120	100-100	100-100	110-130	130-130	110-110	130-130	130-130	130-130	130-130	130-130	100-100
82136	White-tail deer	Negative	M	AB	2015	Modelling	Negative	204	52.3649	-112.434	0.5	100-100	130-130	110-130	110-110		100-100	100-120	100-100	130-130		120-120	130-130	120-120	100-100	100-120	130-130	130-130	110-110	130-130	130-130	130-130	130-130	130-130	100-100
78313	White-tail deer	Negative	M	AB	2014	Modelling	Negative	248	53.5957	-113.056	0	100-100	110-130	130-130	110-110		100-130	120-120	100-120	130-130		120-120	130-130	120-120	100-100	100-100	130-130	130-130	110-110	130-130	130-130	130-130	130-130	130-130	100-100
95756	White-tail deer	Negative	M	AB	2016	Modelling	Negative	240	53.327	-112.227	0	100-100	130-130	130-130	110-110		100-100	120-120	100-100	130-130		120-120	130-130	120-120	100-100	100-100	130-130	130-130	110-110	130-130	130-130	110-130	130-130	130-130	100-100
[truncated: 1,353 more rows]

## Sheet: NOlatlong
ID	Species	CWDStatus	Sex	Province	Year	SubsampleData	WMU	59	60	153	243	169	285	286	324	347	365	378	393	413	417	437	438	451	462	468	475	555	606	676	689	741
[truncated: 2,847 more rows]
